# Supplementary material for: Causal Effects of Circulating Lipid Traits on Epithelial Ovarian Cancer: A Two-Sample Mendelian Randomization Study
Source: Metabolites. 2022 Nov 25;12(12):1175. doi: 10.3390/metabo12121175 (PMC9787029; doi:10.3390/metabo12121175)
Supplement: Supplementary file 1 [file metabolites-12-01175-s001.zip]

Archive with 2 entries (2 files):
- Causal Role of Lipids in EOC-Supplementary Table 1-Table 3.pdf
- Supplementary Dataset S1. Detailed information of the SNPs of the 5 lipids used in the MR analysis on EOC.xlsx
