# Supplementary material for: Causal Effects of Circulating Lipid Traits on Epithelial Ovarian Cancer: A Two-Sample Mendelian Randomization Study
Source: Metabolites. 2022 Nov 25;12(12):1175. doi: 10.3390/metabo12121175 (PMC9787029; doi:10.3390/metabo12121175)
Supplement: Supplementary file 1 [file metabolites-12-01175-s001.zip › Supplementary Dataset S1. Detailed information of the SNPs of the 5 lipids used in the MR analysis on EOC.xlsx]

## Sheet: Exposure APOA1
Supplementary Dataset S1 Detailed information of the SNPs of APOA1 used in this MR analysis on EOC
Outcome	Exposure	SNP	chr	pos	beta.exposure	se.exposure	pval.exposure	eaf.exposure	effect_allele.exposure	other_allele.exposure	beta.outcome	se.outcome	pval.outcome	eaf.outcome	effect_allele.outcome	other_allele.outcome	samplesize.outcome
Ovarian cancer	APOA1	rs10023962	4	177959511	0.0176607	0.00254251	3.80014e-12	0.816753	G	T	0.002865	0.01766	0.8711	0.8184	G	T	66450
		rs10170658	2	238699970	-0.0132874	0.00235794	1.7e-08	0.222908	T	G	-0.01841	0.01569	0.2407	0.243	T	G	66450
		rs10271082	7	1081562	-0.0190331	0.00199937	1.69981e-21	0.407793	C	G	-0.006463	0.01364	0.6357	0.4094	C	G	66450
		rs1037117	15	102068658	0.0161057	0.00225649	9.49948e-13	0.254731	A	G	-0.01682	0.0154	0.2749	0.2502	A	G	66450
		rs10404380	19	8466254	-0.0257904	0.00201461	1.59993e-37	0.604801	A	C	-0.01313	0.01409	0.3516	0.6065	A	C	66450
		rs1047891	2	211540507	-0.0256666	0.00210473	3.29989e-34	0.315663	A	C	0.01205	0.01446	0.4048	0.3176	A	C	66450
		rs10489044	4	87976387	-0.0183462	0.00246586	1e-13	0.199084	G	A	0.005665	0.01671	0.7346	0.1935	G	A	66450
		rs10504477	8	71338185	-0.0121174	0.00199318	1.2e-09	0.412293	C	T	-0.01129	0.01331	0.3963	0.4447	C	T	66450
		rs1055582	4	39700173	0.0155609	0.00196562	2.39994e-15	0.505137	T	C	0.02368	0.01354	0.0801807	0.5221	T	C	66450
		rs10750766	11	65473798	-0.0147925	0.00216197	7.8001e-12	0.709869	A	C	0.003644	0.01461	0.803	0.7195	A	C	66450
		rs10752898	1	183077896	0.0125396	0.00196775	1.89998e-10	0.55762	C	T	0.008631	0.01324	0.5146	0.5522	C	T	66450
		rs10798615	1	178513895	-0.0153188	0.00196392	6.20012e-15	0.533322	G	T	-0.02813	0.01326	0.0338797	0.5301	G	T	66450
		rs1086056	3	154088411	-0.0188503	0.00271238	3.69999e-12	0.844669	G	T	0.008104	0.01919	0.6728	0.8566	G	T	66450
		rs10883451	10	101924418	0.022096	0.00196056	1.80011e-29	0.496282	C	T	0.01205	0.01324	0.3629	0.4857	C	T	66450
		rs10917383	1	23788994	0.0203915	0.00296088	5.70033e-12	0.875246	G	A	0.05771	0.02022	0.00431797	0.8734	G	A	66450
		rs11021232	11	95320808	-0.0164557	0.00256026	1.29999e-10	0.181005	C	T	-0.02576	0.01748	0.1406	0.1799	C	T	66450
		rs11089620	22	21922456	-0.0321639	0.00251317	1.69981e-37	0.188588	G	C	0.008652	0.01681	0.606801	0.1868	G	C	66450
		rs111849006	14	52581893	0.0146894	0.00260225	1.7e-08	0.181219	A	G	0.003585	0.01889	0.8495	0.1661	A	G	66450
		rs11216920	11	118462554	0.0250384	0.00354197	1.59993e-12	0.084072	G	A	0.003873	0.02472	0.8755	0.08099	G	A	66450
		rs11226108	11	103870755	-0.0146559	0.00249387	4.20001e-09	0.191516	C	G	0.0309	0.01692	0.0678703	0.1825	C	G	66450
		rs1125873	9	107721423	0.0122955	0.00197818	5.1e-10	0.492029	T	A	-0.006525	0.01378	0.6359	0.4932	T	A	66450
		rs112928559	8	19979846	-0.0367572	0.005252	2.60016e-12	0.039869	T	C	0.01453	0.04776	0.761001	0.03991	T	C	66450
		rs113011842	2	128611133	-0.0132464	0.00212982	5e-10	0.305787	C	T	0.01795	0.02338	0.4428	0.91331	T	TA	66450
		rs1132274	20	17596155	-0.0287721	0.0027161	3.19963e-26	0.154087	A	C	0.01078	0.01921	0.5747	0.158	A	C	66450
		rs11429307	5	55857025	0.0223154	0.00250419	5.00035e-19	0.808887	G	GT	-0.006161	0.01729	0.721601	0.8206	G	GT	66450
		rs11481448	20	22146056	0.0114668	0.00197074	5.89997e-09	0.497412	A	AT	-0.004477	0.01325	0.735301	0.5157	A	AT	66450
		rs116006942	5	53405314	-0.0283109	0.00415365	9.3994e-12	0.060786	A	G	0.005367	0.02848	0.8505	0.05393	A	G	66450
		rs11632618	15	58724706	0.108049	0.00384587	1.09901e-173	0.06962	A	G	0.005556	0.02805	0.843	0.06959	A	G	66450
		rs11641548	16	88039447	-0.0130768	0.00197499	3.59998e-11	0.43959	C	A	0.007134	0.01348	0.5966	0.406	C	A	66450
		rs1168124	1	63139730	0.0426112	0.00205353	1.20005e-95	0.65073	T	C	0.02779	0.01399	0.0470598	0.6592	T	C	66450
		rs11691486	2	100796182	0.0141328	0.00230186	8.30004e-10	0.240048	C	T	-0.007336	0.01561	0.6384	0.2262	C	T	66450
		rs117399007	15	59264999	-0.0288859	0.00484793	2.5e-09	0.043444	T	C	0.00486	0.03811	0.8985	0.03434	T	C	66450
		rs11754773	6	34577257	-0.0400977	0.00338901	2.70023e-32	0.093405	G	A	0.02072	0.02253	0.3578	0.08749	G	A	66450
		rs117739035	11	408174	-0.0305721	0.00527087	6.59994e-09	0.035802	T	G	0.0107	0.04641	0.8177	0.03631	T	G	66450
		rs117853493	8	20056640	0.0567003	0.00803613	1.69981e-12	0.015074	A	G	0.008281	0.05902	0.8884	0.01671	A	G	66450
		rs11870735	17	481604	-0.0152398	0.00254853	2.19999e-09	0.180979	T	C	0.01444	0.01729	0.4034	0.1915	T	C	66450
		rs12044156	1	219679967	-0.0119199	0.00197231	1.5e-09	0.563837	C	G	-0.001121	0.01341	0.9334	0.563	C	G	66450
		rs12045101	1	110267651	-0.0148797	0.00229453	8.9002e-11	0.240915	T	C	-0.008619	0.01542	0.5762	0.2474	T	C	66450
		rs12273363	11	27744859	-0.0197428	0.00242496	3.90032e-16	0.205682	C	T	0.005836	0.01743	0.737801	0.1894	C	T	66450
		rs12436555	14	24634825	-0.0146547	0.00260342	1.79999e-08	0.173179	A	G	-0.01745	0.01785	0.3282	0.1661	A	G	66450
		rs12462109	19	52343496	-0.0134097	0.00216974	6.4e-10	0.287067	T	C	-0.002927	0.01479	0.8431	0.2824	T	C	66450
		rs1260326	2	27730940	-0.0258112	0.00200095	4.49987e-38	0.604673	C	T	0.008097	0.01358	0.5509	0.6093	C	T	66450
		rs12740374	1	109817590	0.0442974	0.00235869	1.10002e-78	0.220913	T	G	-0.005007	0.01591	0.752899	0.2154	T	G	66450
		rs12898210	15	58639710	-0.0491359	0.00300967	6.4003e-60	0.121583	G	T	0.01927	0.01981	0.3308	0.1336	G	T	66450
		rs12943517	17	4083923	-0.0118613	0.00212624	2.39999e-08	0.310724	A	G	-0.02418	0.01434	0.0917107	0.3057	A	G	66450
		rs12977604	19	45442528	0.0373935	0.0020925	1.99986e-71	0.499196	G	C	0.0178	0.01425	0.2116	0.4978	G	C	66450
		rs12987470	2	188323311	0.012042	0.00215213	2.19999e-08	0.294649	T	A	0.03034	0.01437	0.0347296	0.3115	T	A	66450
		rs13024140	2	111710863	-0.0115424	0.00198701	6.29999e-09	0.415283	C	G	-0.02229	0.01356	0.1001	0.4099	C	G	66450
		rs13059175	3	152062241	0.0148346	0.00213401	3.59998e-12	0.299999	T	C	0.01055	0.01451	0.4673	0.2897	T	C	66450
		rs13107325	4	103188709	-0.071753	0.00372931	1.69981e-82	0.074994	T	C	0.04899	0.02551	0.0547697	0.07828	T	C	66450
		rs13108218	4	3443931	-0.01333	0.00203151	5.30029e-11	0.614914	G	A	-0.02021	0.014	0.1488	0.6125	G	A	66450
		rs1318175	15	58586129	-0.0780529	0.00268206	3.39625e-186	0.159965	T	C	0.01868	0.0179	0.2967	0.1519	T	C	66450
		rs133015	22	38572526	0.0200344	0.00198398	5.60015e-24	0.44	G	C	-0.01348	0.01322	0.308	0.4374	G	C	66450
		rs13326165	3	52532118	-0.0195454	0.00242685	8.00018e-16	0.795376	G	A	-0.02235	0.01648	0.1749	0.7974	G	A	66450
		rs13379043	14	74250126	0.0217854	0.00222966	1.50003e-22	0.280373	C	T	-0.02675	0.01569	0.08831	0.2882	C	T	66450
		rs13402475	2	3639909	-0.0240101	0.00257281	1e-20	0.815145	G	C	-0.01153	0.01696	0.4968	0.8195	G	C	66450
		rs138354839	5	180416174	-0.0671387	0.00865796	8.9002e-15	0.015103	A	C	0.006476	0.06545	0.9212	0.01331	A	C	66450
		rs1395221	4	24626903	-0.0132838	0.00201044	3.90032e-11	0.397633	T	G	0.01468	0.01358	0.2797	0.3944	T	G	66450
		rs1400362	3	185883562	0.0125215	0.00226712	3.29997e-08	0.741488	C	T	-0.01204	0.01564	0.441199	0.7389	C	T	66450
		rs140584594	1	110232983	0.035674	0.00219152	1.39991e-59	0.729711	G	A	-0.04412	0.04063	0.2775	0.04355	G	A	66450
		rs1406982	6	117236853	-0.0142625	0.00211146	1.39991e-11	0.313873	A	T	-0.002052	0.01424	0.8854	0.3182	A	T	66450
		rs141368429	11	117221862	-0.0569584	0.00458365	1.9002e-35	0.055929	T	C	0.05295	0.03457	0.1256	0.04722	T	C	66450
		rs144033177	20	571467	-0.0494186	0.0080641	8.9e-10	0.015828	C	A	-0.09236	0.05961	0.1213	0.01934	C	A	66450
		rs144311893	19	45423944	0.122697	0.00690208	1.10002e-70	0.021987	T	C	-0.03065	0.04821	0.524901	0.02664	T	C	66450
		rs144475339	16	56162685	0.0581829	0.0104937	2.90001e-08	0.01056	C	G	0.0379	0.06461	0.5575	0.01645	C	G	66450
		rs1446585	2	136407479	0.0185954	0.00223649	9.20026e-17	0.244189	G	A	-0.01367	0.01564	0.382	0.3543	G	A	66450
		rs145947882	17	41809207	-0.136427	0.00627244	6.9024e-105	0.026076	C	A	-0.1171	0.04766	0.01373	0.02559	C	A	66450
		rs147772065	9	107732530	0.0314363	0.00540463	5.99998e-09	0.034764	C	G	0.009749	0.04073	0.8108	0.03075	C	G	66450
		rs148827772	4	110766064	-0.057089	0.00700743	3.69999e-16	0.022589	G	A	0.007669	0.04849	0.8743	0.02629	G	A	66450
		rs150237291	18	46781014	0.0494709	0.00674777	2.29985e-13	0.021812	C	T	-0.03531	0.04969	0.4773	0.01814	C	T	66450
		rs150483923	7	106957161	0.0197365	0.0023555	5.30029e-17	0.225932	A	C	-0.00116	0.0161	0.9425	0.2179	A	C	66450
		rs150844304	15	43726625	-0.0753334	0.00615615	1.99986e-34	0.025949	C	A	-0.1004	0.04268	0.0186801	0.02762	C	A	66450
		rs1540687	5	111246489	0.0116627	0.00209933	2.80001e-08	0.674487	T	A	0.00569	0.01391	0.6824	0.6596	T	A	66450
		rs1601933	15	58671559	-0.0842338	0.00199576	1e-200	0.466597	T	C	0.003509	0.01388	0.8004	0.4709	T	C	66450
		rs1661052	11	2942593	0.0293691	0.00340349	6.20012e-18	0.908498	A	G	-0.03483	0.02328	0.1346	0.9015	A	G	66450
		rs17008972	3	71756272	0.0192616	0.00298016	1e-10	0.124198	A	G	-0.01156	0.0202	0.567	0.1341	A	G	66450
		rs17138358	7	17920253	-0.0261653	0.00200552	6.59933e-39	0.398512	C	G	0.01915	0.01366	0.161	0.4017	C	G	66450
		rs17326656	2	48962291	-0.0181882	0.00230557	3.10027e-15	0.238733	T	G	-0.009563	0.01631	0.5576	0.2242	T	G	66450
		rs174566	11	61592362	-0.0349039	0.00205457	1e-64	0.350206	G	A	0.02419	0.01399	0.0838205	0.3404	G	A	66450
		rs1771591	1	161610734	-0.012735	0.00204183	4.49997e-10	0.487444	A	G	0.004707	0.01502	0.7541	0.5068	A	G	66450
		rs17883513	7	94974185	0.029944	0.00538771	2.69998e-08	0.034361	G	A	-0.01019	0.03793	0.788199	0.03309	G	A	66450
		rs1789896	4	100256984	0.0149273	0.00195991	2.60016e-14	0.513472	A	G	0.007256	0.01325	0.5838	0.5011	A	G	66450
		rs1800961	20	43042364	-0.149001	0.00566244	1.30017e-152	0.031062	T	C	0.01014	0.03853	0.792399	0.02708	T	C	66450
		rs1852922	3	70936712	0.0123581	0.00212826	6.4e-09	0.69011	A	G	0.008911	0.01435	0.5347	0.6754	A	G	66450
		rs1862205	5	108656635	0.0110691	0.00200091	3.2e-08	0.404644	A	G	-0.01148	0.01391	0.4091	0.4088	A	G	66450
		rs188502504	5	131121165	-0.0291118	0.00525498	2.99999e-08	0.036433	C	T	-0.0286	0.03406	0.4011	0.03721	C	T	66450
		rs1919309	11	14029854	0.0116908	0.00196745	2.80001e-09	0.508795	C	T	0.01285	0.0136	0.3447	0.5025	C	T	66450
		rs1970811	10	126696496	-0.0116143	0.00197362	4e-09	0.457761	C	T	-0.0002006	0.01317	0.9878	0.4397	C	T	66450
		rs199717562	1	55491851	0.015199	0.00261841	6.4e-09	0.195044	G	A	-0.02035	0.01873	0.2771	0.1951	G	A	66450
		rs200561116	16	67972194	-0.0570866	0.00310344	1.39991e-75	0.885895	A	AT	-0.05555	0.02002	0.00555405	0.8661	A	AT	66450
		rs2066714	9	107586753	0.054303	0.00292716	7.89951e-77	0.128552	C	T	0.0609	0.01959	0.001884	0.1258	C	T	66450
		rs2068888	10	94839642	0.0134211	0.00197105	9.79941e-12	0.450403	A	G	-0.01596	0.01319	0.2265	0.4613	A	G	66450
		rs2071379	17	26695832	-0.0214336	0.00199927	8.10028e-27	0.595245	G	A	-8.165e-05	0.01341	0.9951	0.5734	G	A	66450
		rs2111705	14	75261641	-0.0149276	0.0019717	3.69999e-14	0.543888	A	G	-0.02043	0.01331	0.1249	0.5484	A	G	66450
		rs2159935	4	55521017	0.0114396	0.00196234	5.60003e-09	0.490312	A	G	-0.01155	0.01349	0.392	0.4776	A	G	66450
		rs2245095	10	122857596	-0.025599	0.00344877	1.10002e-13	0.088862	T	C	-0.0358	0.02284	0.117	0.09849	T	C	66450
		rs2247355	8	103876780	0.0177172	0.00253838	2.99985e-12	0.182653	T	C	-0.01452	0.01701	0.3932	0.181	T	C	66450
		rs2256720	20	46279531	0.0121751	0.00197748	7.39997e-10	0.444499	C	T	0.01907	0.0133	0.1516	0.4502	C	T	66450
		rs2269434	11	47360412	0.0346097	0.00205762	1.69981e-63	0.345387	C	T	-0.0278	0.01404	0.0476497	0.341	C	T	66450
		rs2281719	1	230297659	0.0534464	0.00201161	1.49968e-155	0.612469	T	C	-0.007198	0.01407	0.6089	0.6151	T	C	66450
		rs2294915	22	44340904	-0.0199868	0.00233124	1e-17	0.231744	T	C	-0.01967	0.01584	0.2144	0.2295	T	C	66450
		rs2297409	9	107576246	-0.0366326	0.00247546	1.50003e-49	0.194714	A	G	0.008639	0.01792	0.6297	0.1947	A	G	66450
		rs2298214	1	935222	-0.0131486	0.00199824	4.70002e-11	0.577488	A	C	0.0038	0.01457	0.7942	0.582	A	C	66450
		rs2298624	18	47429022	0.0319587	0.00288956	1.99986e-28	0.132474	T	C	-0.0282	0.0193	0.1439	0.1361	T	C	66450
		rs2302263	11	64021821	-0.0285016	0.00345206	1.50003e-16	0.0887	T	C	0.01116	0.02315	0.6296	0.08469	T	C	66450
		rs2305696	16	57157206	-0.018423	0.00195245	3.90032e-21	0.486258	T	C	-0.03792	0.01426	0.00785507	0.4979	T	C	66450
		rs235314	21	46271452	-0.0214751	0.00197484	1.50003e-27	0.532284	T	C	-0.004443	0.01332	0.7388	0.5339	T	C	66450
		rs2362541	2	30478453	-0.0112615	0.00195989	9.09997e-09	0.507575	G	T	-0.01824	0.01316	0.1658	0.5041	G	T	66450
		rs2395158	6	32374595	-0.0344264	0.00261038	1e-39	0.16935	G	A	0.01073	0.01822	0.5559	0.1581	G	A	66450
		rs2419605	10	113978097	-0.0312837	0.00277987	2.19989e-29	0.147796	G	A	0.01184	0.01948	0.5433	0.1543	G	A	66450
		rs2424993	20	33104592	-0.0161362	0.00214155	4.90004e-14	0.697876	C	G	-0.001538	0.01439	0.9149	0.6975	C	G	66450
		rs2494747	14	105258437	-0.0322265	0.00202366	4.30031e-57	0.615762	T	G	-0.001058	0.01391	0.9394	0.6182	T	G	66450
		rs2520096	9	136919416	0.0140397	0.00221413	2.30001e-10	0.270128	G	A	0.0302	0.01455	0.0378896	0.3027	G	A	66450
		rs2540951	2	65276736	0.01211	0.00201943	2e-09	0.376251	G	A	-0.01247	0.01378	0.3656	0.4034	G	A	66450
		rs2544654	5	72888280	0.0128434	0.00217845	3.69999e-09	0.715237	T	G	0.007022	0.01501	0.6399	0.718	T	G	66450
		rs254559	5	134444982	-0.0170773	0.0020013	1.39991e-17	0.40484	A	C	0.03452	0.01383	0.01256	0.4017	A	C	66450
		rs2642438	1	220970028	0.0291285	0.00213949	3.29989e-42	0.702624	G	A	0.005953	0.01476	0.6867	0.7046	G	A	66450
		rs267738	1	150940625	0.0343761	0.00236534	7.50067e-48	0.219299	G	T	-0.001176	0.01626	0.9424	0.2096	G	T	66450
		rs2726112	7	36178753	-0.0138549	0.00196994	1.99986e-12	0.453816	G	A	0.02861	0.01323	0.0305499	0.4644	G	A	66450
		rs2740488	9	107661742	-0.0804019	0.00222407	1e-200	0.265536	C	A	0.002114	0.01501	0.888	0.2659	C	A	66450
		rs2803619	10	113934384	-0.0374903	0.00219505	2.09991e-65	0.724683	C	G	0.0002989	0.01457	0.9836	0.7116	C	G	66450
		rs2804894	10	33647091	0.0162537	0.00224777	4.79954e-13	0.734838	A	G	0.01202	0.0153	0.4321	0.7386	A	G	66450
		rs28362901	15	74712937	-0.0246353	0.00345669	1e-12	0.088368	A	C	-0.007547	0.02412	0.7543	0.08849	A	C	66450
		rs286965	5	153360230	-0.0160285	0.00203382	3.19963e-15	0.632207	C	T	0.01929	0.01366	0.1581	0.6272	C	T	66450
		rs28824216	4	92599431	0.0378245	0.00674912	2.1e-08	0.021793	T	C	0.006777	0.04355	0.8763	0.02323	T	C	66450
		rs2925979	16	81534790	0.0285287	0.00212908	6.09958e-41	0.69987	C	T	-0.0009095	0.01445	0.9498	0.7037	C	T	66450
		rs2943645	2	227099180	-0.0338732	0.00204772	1.80011e-61	0.646764	T	C	-0.001134	0.01375	0.9343	0.6281	T	C	66450
		rs2963468	5	158003020	-0.0173619	0.00232896	8.99912e-14	0.235288	G	A	-0.01166	0.01571	0.4581	0.2386	G	A	66450
		rs2965169	19	45251156	0.0188372	0.00201158	7.59976e-21	0.388716	C	A	-0.01566	0.01423	0.2712	0.3944	C	A	66450
		rs2972166	3	12316339	0.0149974	0.00220729	1.10002e-11	0.274658	A	G	-0.00499	0.01486	0.736999	0.2787	A	G	66450
		rs2999141	1	23832103	-0.0121341	0.00222468	4.90004e-08	0.275749	C	A	-0.02137	0.01569	0.1733	0.2908	C	A	66450
		rs326	8	19819439	0.0827185	0.00214788	1e-200	0.293968	G	A	-0.007662	0.01448	0.5968	0.2986	G	A	66450
		rs33042	16	28139077	0.0166688	0.00227684	2.49977e-13	0.246125	A	G	0.02101	0.01552	0.1756	0.2618	A	G	66450
		rs34045894	10	33967489	-0.0147562	0.00270319	4.79999e-08	0.156314	A	G	-0.002328	0.01825	0.8985	0.1419	A	G	66450
		rs34138141	17	40781561	-0.0180909	0.00218637	1.29987e-16	0.280674	T	G	-0.04242	0.01533	0.00563897	0.2635	T	G	66450
		rs34180494	15	75370012	-0.0128704	0.00219833	4.79999e-09	0.273764	C	A	-0.005088	0.01471	0.7294	0.289	C	A	66450
		rs34397747	1	27092322	-0.0393293	0.00355947	2.19989e-28	0.084314	C	T	0.01052	0.02409	0.6624	0.08803	C	T	66450
		rs34518086	7	130442603	-0.0248328	0.00199919	1.99986e-35	0.462783	C	CT	-0.003887	0.01393	0.7802	0.4737	C	CT	66450
		rs34642857	3	123051019	-0.0133464	0.00227583	4.49997e-09	0.250631	C	T	-0.01781	0.01595	0.264	0.2235	C	T	66450
		rs34767118	7	50271064	0.0169225	0.00210261	8.4004e-16	0.325924	G	A	0.02386	0.01468	0.104	0.3272	G	A	66450
		rs34955778	16	15139594	-0.0124025	0.00197989	3.69999e-10	0.418701	C	T	-0.00456	0.01377	0.740399	0.4348	C	T	66450
		rs34999031	4	57944852	-0.0120937	0.00201713	2e-09	0.426365	A	AT	-0.005316	0.01409	0.706	0.4742	A	AT	66450
		rs35135293	2	20363666	-0.0217004	0.00196743	2.70023e-28	0.518821	T	C	-0.001851	0.01338	0.89	0.5276	T	C	66450
		rs351862	5	176541370	0.0184158	0.00309396	2.59998e-09	0.114501	T	C	0.001241	0.02035	0.9514	0.1337	T	C	66450
		rs35580554	13	49519535	-0.0144459	0.00201768	8.10028e-13	0.60368	A	ATATT	0.004317	0.01408	0.7592	0.6124	A	ATATT	66450
		rs35745599	7	6451080	0.0284306	0.0022991	4.00037e-35	0.238631	T	C	-0.01613	0.01608	0.3158	0.2231	T	C	66450
		rs35909200	16	72156666	0.0189094	0.00267946	1.69981e-12	0.157388	G	T	-0.01549	0.01826	0.3963	0.1476	G	T	66450
		rs36024006	8	121887377	-0.0178019	0.00196944	1.59993e-19	0.451989	A	G	-0.002323	0.01353	0.8637	0.4535	A	G	66450
		rs36096231	8	72399623	-0.0207809	0.0037859	4e-08	0.072481	T	C	-0.01922	0.03261	0.5555	0.0503	T	C	66450
		rs367070	19	54800500	0.0390583	0.00235452	8.4004e-62	0.225382	G	A	-0.008931	0.01743	0.6083	0.2163	G	A	66450
		rs367677	14	69273090	0.0174735	0.0023124	4.10015e-14	0.240005	G	A	-0.01214	0.01592	0.4457	0.2217	G	A	66450
		rs3732356	3	119529113	-0.0367324	0.00398002	2.70023e-20	0.93378	T	G	0.02636	0.02733	0.3345	0.9278	T	G	66450
		rs3740688	11	47380340	0.0156042	0.00197254	2.60016e-15	0.544632	T	G	0.009926	0.0133	0.4556	0.551	T	G	66450
		rs3747973	1	205677148	0.0148472	0.00199494	9.8992e-14	0.592553	G	A	-0.004645	0.01363	0.733199	0.597	G	A	66450
		rs3749748	5	127350549	0.0220635	0.00228295	4.30031e-22	0.247259	T	C	0.0282	0.01547	0.0682402	0.2348	T	C	66450
		rs3760230	17	1994071	-0.013626	0.00198867	7.29962e-12	0.579267	G	C	-0.02159	0.01375	0.1162	0.5824	G	C	66450
		rs3768321	1	40035928	-0.0422764	0.00246498	6.20012e-66	0.196773	T	G	-0.04724	0.01716	0.00591303	0.1894	T	G	66450
		rs3798233	6	116317092	0.0179824	0.00199898	2.29985e-19	0.402016	C	A	-0.0006314	0.01354	0.9628	0.4258	C	A	66450
		rs3802548	10	45952745	0.0340679	0.00229726	9.3994e-50	0.240427	A	T	0.006061	0.01534	0.6928	0.2576	A	T	66450
		rs3818716	17	16851834	-0.0127148	0.00204635	5.19996e-10	0.364549	T	C	0.001475	0.01362	0.9137	0.3809	T	C	66450
		rs3828960	7	135194613	-0.0146086	0.00242641	1.7e-09	0.206522	G	A	-0.01137	0.01668	0.4955	0.1965	G	A	66450
		rs3915932	10	80941936	0.0158209	0.00199475	2.19989e-15	0.414974	C	G	0.01472	0.01342	0.2725	0.4113	C	G	66450
		rs4052908	6	139842576	0.0154632	0.00205027	4.60045e-14	0.635826	AATT	A	0.0108	0.01366	0.4291	0.6152	AATT	A	66450
		rs41272086	6	161008646	-0.037348	0.00319457	1.39991e-31	0.105579	A	G	-0.02465	0.02201	0.2628	0.1076	A	G	66450
		rs4239651	20	46340596	0.0264226	0.00242837	1.39991e-27	0.79439	C	T	-0.001237	0.01801	0.9452	0.8019	C	T	66450
		rs429358	19	45411941	-0.102539	0.00271512	1e-200	0.154478	C	T	0.00146	0.01925	0.9395	0.1374	C	T	66450
		rs4441609	3	36892717	0.0110807	0.00202443	4.39997e-08	0.625576	C	T	-0.01548	0.0139	0.2657	0.6053	C	T	66450
		rs4599108	2	85543222	0.0140463	0.00198176	1.39991e-12	0.487598	T	C	0.00414	0.01337	0.7568	0.4946	T	C	66450
		rs4632228	18	19641009	-0.01986	0.00240757	1.59993e-16	0.209496	T	G	-0.01163	0.01619	0.4727	0.2214	T	G	66450
		rs4660586	1	42407229	0.0125868	0.00223611	1.79999e-08	0.73925	T	C	0.002184	0.01501	0.8843	0.7338	T	C	66450
		rs4676609	3	39214256	0.0149357	0.00247368	1.6e-09	0.196448	T	C	-0.002378	0.01699	0.8887	0.1982	T	C	66450
		rs4725969	7	150558515	0.0124013	0.00208426	2.69998e-09	0.339656	T	C	0.008343	0.01407	0.5532	0.3317	T	C	66450
		rs472629	1	20917108	-0.0182717	0.0020755	1.29987e-18	0.333138	A	G	0.01962	0.01449	0.1757	0.3103	A	G	66450
		rs4784709	16	56711375	-0.0617963	0.00494325	7.39946e-36	0.959184	A	T	0.04088	0.03328	0.2194	0.9613	A	T	66450
		rs4795386	17	37746847	0.0255755	0.00220821	5.10035e-31	0.723594	G	A	0.03276	0.01474	0.0261903	0.7175	G	A	66450
		rs4807462	19	3408665	-0.0114556	0.0020561	2.5e-08	0.359573	T	A	0.01439	0.01413	0.3083	0.3709	T	A	66450
		rs4820346	22	39125074	0.0130171	0.00213798	1.09999e-09	0.692925	G	C	-0.004876	0.01427	0.7326	0.6766	G	C	66450
		rs4875043	8	144496772	-0.0151546	0.00240369	2.90001e-10	0.216842	C	A	-0.02558	0.01698	0.1319	0.2166	C	A	66450
		rs4930352	11	66066993	0.0167274	0.00199616	5.30029e-17	0.494116	T	G	-0.002342	0.01348	0.8621	0.4734	T	G	66450
		rs49675	8	9151688	0.0212458	0.00330763	1.29999e-10	0.09805	A	G	-0.02502	0.0228	0.2724	0.1009	A	G	66450
		rs532436	9	136149830	0.0304626	0.00252555	1.69981e-33	0.184527	A	G	0.09608	0.0166	7.27998e-09	0.1976	A	G	66450
		rs55710224	7	100698648	0.0121553	0.00196433	6.1e-10	0.498535	A	G	0.01444	0.01352	0.2853	0.4872	A	G	66450
		rs557933	1	234853268	0.0190421	0.00196414	3.19963e-22	0.520257	C	A	-0.03641	0.01358	0.00733095	0.5397	C	A	66450
		rs55801554	5	158622532	0.0137251	0.00227815	1.7e-09	0.247289	A	C	0.03784	0.01522	0.0129101	0.2464	A	C	66450
		rs55812947	7	44790807	-0.0160846	0.00292874	4e-08	0.129001	C	T	0.04864	0.02101	0.0205802	0.1165	C	T	66450
		rs559355	11	75451281	-0.0446168	0.00269005	8.80035e-62	0.157349	T	A	0.03089	0.01738	0.0754692	0.1671	T	A	66450
		rs57274629	1	66110292	0.0150043	0.0020611	3.29989e-13	0.35757	G	A	-0.001788	0.0138	0.8969	0.3712	G	A	66450
		rs58473820	11	122514403	0.0207534	0.00202552	1.20005e-24	0.377992	T	C	-0.0233	0.01411	0.0987393	0.3963	T	C	66450
		rs59104589	2	242237902	0.0170163	0.00204114	7.59976e-17	0.358199	T	C	-0.007787	0.01391	0.5755	0.3653	T	C	66450
		rs59347135	8	19750044	-0.0805948	0.00478788	1.39991e-63	0.046207	G	C	-0.039	0.03408	0.2524	0.04815	G	C	66450
		rs59894631	6	32505869	0.0234027	0.00245486	1.50003e-21	0.666597	C	A	0.003878	0.0193	0.8408	0.8235	C	A	66450
		rs6057911	20	30061695	0.0185812	0.00292074	2e-10	0.131284	G	C	0.002835	0.01931	0.8833	0.1421	G	C	66450
		rs6062510	20	62372148	-0.0152419	0.00209559	3.50026e-13	0.674412	C	G	-0.01915	0.01423	0.1784	0.695	C	G	66450
		rs613808	11	116710968	-0.0849696	0.00218306	1e-200	0.715399	G	A	0.03503	0.01478	0.0178098	0.7073	G	A	66450
		rs61596977	8	95997165	-0.0155338	0.00282539	3.79997e-08	0.140376	T	C	0.002408	0.01892	0.8987	0.1463	T	C	66450
		rs61805076	1	182154990	-0.015348	0.00207699	1.50003e-13	0.333426	C	T	0.0001657	0.01436	0.9908	0.3206	C	T	66450
		rs61980899	14	81676844	-0.0139977	0.00197925	1.50003e-12	0.537847	C	T	0.003771	0.01329	0.776699	0.5298	C	T	66450
		rs62114506	2	242793	0.0140502	0.00222524	2.69998e-10	0.262092	C	G	-0.003898	0.01538	0.7999	0.2869	C	G	66450
		rs62135193	2	48755477	-0.0108289	0.00197527	4.20001e-08	0.541376	T	C	0.01623	0.01384	0.2407	0.5197	T	C	66450
		rs6224	15	91423543	0.0125532	0.0019683	1.79999e-10	0.473585	T	G	-0.02833	0.01333	0.0335097	0.4743	T	G	66450
		rs62369502	5	43815578	-0.0214152	0.00369565	6.80002e-09	0.076477	C	T	0.02481	0.02553	0.3312	0.07561	C	T	66450
		rs62405458	5	180225919	-0.0147906	0.00254902	6.49995e-09	0.18267	T	C	-0.01504	0.01883	0.4244	0.1808	T	C	66450
		rs6448429	4	26066863	-0.0222015	0.0026563	6.4003e-17	0.166112	T	C	0.03256	0.01794	0.0694496	0.1853	T	C	66450
		rs6469605	8	116601894	0.0349728	0.00198158	1e-69	0.568386	T	C	-0.03124	0.01339	0.0196902	0.5845	T	C	66450
		rs6505176	17	28661769	-0.0174387	0.00209523	8.60003e-17	0.331623	G	T	0.00769	0.01422	0.5887	0.3277	G	T	66450
		rs6557267	6	153433701	-0.0118925	0.00200039	2.80001e-09	0.403524	T	C	0.006727	0.01332	0.6136	0.4166	T	C	66450
		rs6705285	2	66709468	0.0111578	0.00197677	1.7e-08	0.609051	T	G	-0.008084	0.01551	0.6023	0.6174	T	G	66450
		rs676210	2	21231524	0.0600946	0.00242305	8.70964e-136	0.205092	A	G	0.01418	0.01603	0.3762	0.2117	A	G	66450
		rs6765484	3	50041313	0.0204373	0.00196501	2.49977e-25	0.472703	T	C	-0.0009087	0.01325	0.9453	0.4899	T	C	66450
		rs6772763	3	15702641	0.0128955	0.00198642	8.49963e-11	0.565136	C	T	-0.009553	0.01363	0.4833	0.5645	C	T	66450
		rs6807935	3	141114293	-0.0126887	0.00206633	8.19993e-10	0.343276	G	A	-0.009609	0.01398	0.491801	0.3274	G	A	66450
		rs681869	18	2981398	-0.0165331	0.00215035	1.50003e-14	0.704152	T	C	0.01171	0.01472	0.4264	0.7214	T	C	66450
		rs686030	9	15304782	0.056386	0.00281822	4.70002e-89	0.858646	A	C	-0.01496	0.01965	0.4467	0.8625	A	C	66450
		rs6977416	7	150542711	-0.0157606	0.00209756	5.70033e-14	0.334458	A	G	0.01889	0.01386	0.173	0.3413	A	G	66450
		rs698927	1	93836218	0.0245539	0.00252916	2.80027e-22	0.183778	C	A	0.02016	0.01726	0.2429	0.1732	C	A	66450
		rs7032795	9	117134945	0.0145998	0.00197016	1.29987e-13	0.493507	C	T	-0.0006672	0.01336	0.9602	0.4773	C	T	66450
		rs7036107	9	92177897	-0.0112609	0.00200049	1.79999e-08	0.511088	G	A	-3.472e-05	0.01356	0.998	0.5139	G	A	66450
		rs7147511	14	100794818	-0.0146441	0.00198342	1.50003e-13	0.495499	T	C	-0.008719	0.01334	0.513499	0.4905	T	C	66450
		rs7170463	15	41888918	0.0161797	0.00211746	2.19989e-14	0.311339	G	A	-0.00181	0.01455	0.901	0.308	G	A	66450
		rs7216643	17	66827491	-0.0223626	0.00236278	2.90001e-21	0.223559	T	C	0.02545	0.01638	0.1202	0.2239	T	C	66450
		rs7238484	18	57735552	-0.0213669	0.00221605	5.30029e-22	0.268307	T	G	-0.01322	0.01493	0.3759	0.2699	T	G	66450
		rs7251640	19	18614935	0.0151586	0.00249926	1.29999e-09	0.194006	C	T	-0.005773	0.01691	0.732799	0.2016	C	T	66450
		rs72729623	4	154208278	-0.0153324	0.0028013	4.39997e-08	0.143413	T	C	-0.0402	0.01977	0.0420301	0.1548	T	C	66450
		rs72761606	1	243740445	-0.0161075	0.0029005	2.80001e-08	0.131378	C	T	-0.000125	0.01911	0.9948	0.1409	C	T	66450
		rs72926946	2	203477868	-0.0154139	0.00214215	6.20012e-13	0.296458	A	C	-0.02519	0.0146	0.0845805	0.3072	A	C	66450
		rs72959041	6	127454893	-0.0360896	0.00459848	4.19952e-15	0.049126	A	G	-0.06296	0.03338	0.0592693	0.04376	A	G	66450
		rs73052033	3	185828465	-0.0184412	0.00253065	3.19963e-13	0.185091	C	T	-0.00364	0.01742	0.8345	0.1705	C	T	66450
		rs73216701	3	108865293	0.0164708	0.00198166	9.3994e-17	0.429931	G	A	-0.01302	0.01348	0.3341	0.4192	G	A	66450
		rs737338	19	11347657	-0.10808	0.00533159	2.29985e-91	0.035108	T	C	-0.00372	0.03328	0.911	0.04801	T	C	66450
		rs74025321	16	68878721	-0.0298646	0.00372792	1.10002e-15	0.074272	G	A	0.006248	0.02635	0.8126	0.06521	G	A	66450
		rs74500135	9	106603816	0.073606	0.0103329	1.10002e-12	0.009827	C	T	-0.01273	0.07865	0.8714	0.0126	C	T	66450
		rs7503353	17	8107979	-0.0135158	0.00197236	7.29962e-12	0.532015	T	G	0.01204	0.01324	0.3632	0.5173	T	G	66450
		rs75104038	6	34190104	-0.0391467	0.00409914	1.29987e-21	0.06109	A	G	-0.01034	0.02821	0.713899	0.05371	A	G	66450
		rs75152587	16	56579961	-0.0797507	0.00879219	1.20005e-19	0.012759	T	G	-0.07938	0.0617	0.1983	0.01392	T	G	66450
		rs75246752	1	145630111	0.0496761	0.00867089	1e-08	0.012875	C	G	0.04063	0.07252	0.5753	0.01298	C	G	66450
		rs75265117	2	165518799	0.0316195	0.00301917	1.20005e-25	0.11993	G	C	-0.01387	0.01977	0.4831	0.1243	G	C	66450
		rs75406471	10	5257647	-0.0246389	0.00272053	1.29987e-19	0.154253	A	G	-0.01637	0.01877	0.3833	0.1414	A	G	66450
		rs76213248	19	11269893	0.021302	0.00200107	1.80011e-26	0.410374	T	C	-0.002797	0.01386	0.8401	0.3936	T	C	66450
		rs76428106	13	28604007	-0.0611895	0.00904242	1.29987e-11	0.012974	C	T	-0.0112	0.06595	0.8652	0.0256	C	T	66450
		rs76456334	7	25827967	-0.0367073	0.0051179	7.39946e-13	0.039627	C	T	0.03601	0.03753	0.3374	0.0301	C	T	66450
		rs76962725	1	224427133	-0.0297678	0.00523466	1.29999e-08	0.037263	A	G	0.07951	0.03598	0.0270901	0.0341	A	G	66450
		rs7700617	5	39546706	-0.0127352	0.00196898	9.8992e-11	0.497345	A	C	-0.001733	0.01339	0.897	0.5026	A	C	66450
		rs77960347	18	47109955	0.335992	0.00855615	1e-200	0.01329	G	A	0.03784	0.06292	0.547599	0.01592	G	A	66450
		rs78058190	2	219699999	-0.0662337	0.00504914	2.60016e-39	0.050441	A	G	0.0459	0.03785	0.2253	0.04582	A	G	66450
		rs7817574	8	144302570	0.0362105	0.002519	7.39946e-47	0.184902	C	T	0.001783	0.01726	0.9177	0.1973	C	T	66450
		rs78296522	11	116648776	0.0682915	0.00475519	8.99912e-47	0.045117	A	C	-0.04199	0.03106	0.1764	0.04584	A	C	66450
		rs78608249	17	7455707	-0.0155496	0.00217141	8.00018e-13	0.29008	T	C	-0.001174	0.0147	0.9363	0.269	T	C	66450
		rs78807370	6	43761091	0.0159362	0.00276835	8.60003e-09	0.14785	A	G	0.02666	0.02022	0.1874	0.1481	A	G	66450
		rs78965095	18	46617871	0.0436944	0.00696137	3.50002e-10	0.02028	T	C	0.01878	0.0491	0.7021	0.02136	T	C	66450
		rs7896518	10	65104500	0.0153997	0.00200475	1.59993e-14	0.428011	G	A	-0.002829	0.01335	0.8322	0.4257	G	A	66450
		rs79506257	13	103553567	0.0282603	0.00464917	1.2e-09	0.047786	A	G	-0.02441	0.03238	0.451	0.05463	A	G	66450
		rs7952521	11	116385354	0.0270189	0.00330241	2.80027e-16	0.105535	A	G	-0.01128	0.02397	0.637901	0.1118	A	G	66450
		rs79984435	16	56834234	-0.0855866	0.00337218	4.19759e-142	0.092203	A	G	0.01186	0.02355	0.614601	0.08404	A	G	66450
		rs80236739	15	58972699	-0.0322411	0.00450448	8.19974e-13	0.049836	G	A	-0.06021	0.03842	0.117	0.03798	G	A	66450
		rs8028785	15	43130646	0.0146329	0.00253358	7.69999e-09	0.18254	C	T	-0.001003	0.01725	0.9536	0.1792	C	T	66450
		rs8086351	18	47171888	0.096182	0.00257748	1e-200	0.824039	G	C	0.01269	0.01803	0.4815	0.8286	G	C	66450
		rs8098618	18	21069269	0.0115362	0.00197395	5.1e-09	0.479414	T	C	-0.03199	0.01359	0.0185498	0.4828	T	C	66450
		rs8103728	19	33900257	0.0228493	0.00208825	7.29962e-28	0.669595	G	C	-0.005374	0.01407	0.702499	0.6597	G	C	66450
		rs9347737	6	163740322	-0.0111198	0.00200525	2.90001e-08	0.428349	G	A	0.02568	0.01459	0.0783394	0.4527	G	A	66450
		rs9426827	1	154589965	0.0170728	0.00195828	2.80027e-18	0.478096	C	T	0.01809	0.01332	0.1742	0.4873	C	T	66450
		rs9471972	6	42915021	0.0268788	0.00196789	1.80011e-42	0.53516	A	G	-0.002652	0.0132	0.8408	0.522	A	G	66450
		rs9604045	13	113927208	0.0154221	0.00235515	5.79963e-11	0.253532	T	G	-0.0003273	0.01782	0.9853	0.2676	T	G	66450
		rs9608972	22	30931307	-0.0174956	0.00230014	2.80027e-14	0.241455	C	T	0.0205	0.01573	0.1925	0.2357	C	T	66450
		rs9647335	3	135880410	0.0316374	0.00249696	8.60003e-37	0.191878	T	A	0.003856	0.01703	0.8208	0.1831	T	A	66450
		rs976002	4	69343287	0.0230909	0.00228117	4.40048e-24	0.24529	G	A	0.01119	0.01645	0.4963	0.2131	G	A	66450
		rs9817452	3	156795414	0.0174889	0.00202187	5.19996e-18	0.387699	T	G	-0.02049	0.0138	0.1375	0.3888	T	G	66450
		rs9977268	21	46907287	-0.0182291	0.00246656	1.50003e-13	0.19875	T	C	-0.005079	0.01723	0.768199	0.2008	T	C	66450
		rs9987289	8	9183358	0.0852351	0.00339983	1e-138	0.908733	G	A	0.01706	0.02429	0.4825	0.9128	G	A	66450
		rs9989419	16	56985139	0.114993	0.00199407	1e-200	0.60551	G	A	0.0358	0.015	0.017	0.6115	G	A	66450
High grade serous ovarian cancer		rs10023962	4	177959511	0.0176607	0.00254251	3.80014e-12	0.816753	G	T	0.007691	0.02104	0.7146	0.8184	G	T	53978
		rs10170658	2	238699970	-0.0132874	0.00235794	1.7e-08	0.222908	T	G	-0.01886	0.01867	0.3124	0.243	T	G	53978
		rs10271082	7	1081562	-0.0190331	0.00199937	1.69981e-21	0.407793	C	G	-0.01158	0.01621	0.4751	0.4094	C	G	53978
		rs1037117	15	102068658	0.0161057	0.00225649	9.49948e-13	0.254731	A	G	-0.02152	0.01835	0.2409	0.2502	A	G	53978
		rs10404380	19	8466254	-0.0257904	0.00201461	1.59993e-37	0.604801	A	C	-0.01551	0.01673	0.3538	0.6065	A	C	53978
		rs1047891	2	211540507	-0.0256666	0.00210473	3.29989e-34	0.315663	A	C	0.01088	0.01716	0.526	0.3176	A	C	53978
		rs10489044	4	87976387	-0.0183462	0.00246586	1e-13	0.199084	G	A	0.009031	0.01981	0.6485	0.1935	G	A	53978
		rs10504477	8	71338185	-0.0121174	0.00199318	1.2e-09	0.412293	C	T	-0.006674	0.01578	0.6724	0.4447	C	T	53978
		rs1055582	4	39700173	0.0155609	0.00196562	2.39994e-15	0.505137	T	C	0.03498	0.01611	0.0299302	0.5221	T	C	53978
		rs10750766	11	65473798	-0.0147925	0.00216197	7.8001e-12	0.709869	A	C	0.01089	0.01737	0.5308	0.7195	A	C	53978
		rs10752898	1	183077896	0.0125396	0.00196775	1.89998e-10	0.55762	C	T	0.009594	0.01576	0.5427	0.5522	C	T	53978
		rs10798615	1	178513895	-0.0153188	0.00196392	6.20012e-15	0.533322	G	T	-0.02982	0.01579	0.0589101	0.5301	G	T	53978
		rs1086056	3	154088411	-0.0188503	0.00271238	3.69999e-12	0.844669	G	T	-0.0006259	0.02281	0.9781	0.8566	G	T	53978
		rs10883451	10	101924418	0.022096	0.00196056	1.80011e-29	0.496282	C	T	0.01022	0.01575	0.5164	0.4857	C	T	53978
		rs10917383	1	23788994	0.0203915	0.00296088	5.70033e-12	0.875246	G	A	0.07194	0.0241	0.002834	0.8734	G	A	53978
		rs11021232	11	95320808	-0.0164557	0.00256026	1.29999e-10	0.181005	C	T	-0.01415	0.02075	0.4953	0.1799	C	T	53978
		rs11089620	22	21922456	-0.0321639	0.00251317	1.69981e-37	0.188588	G	C	-0.001834	0.02002	0.927	0.1868	G	C	53978
		rs111849006	14	52581893	0.0146894	0.00260225	1.7e-08	0.181219	A	G	0.0288	0.02248	0.2001	0.1661	A	G	53978
		rs11216920	11	118462554	0.0250384	0.00354197	1.59993e-12	0.084072	G	A	0.007045	0.02942	0.8107	0.08099	G	A	53978
		rs11226108	11	103870755	-0.0146559	0.00249387	4.20001e-09	0.191516	C	G	0.03806	0.02007	0.0579495	0.1825	C	G	53978
		rs1125873	9	107721423	0.0122955	0.00197818	5.1e-10	0.492029	T	A	0.00936	0.01638	0.567799	0.4932	T	A	53978
		rs112928559	8	19979846	-0.0367572	0.005252	2.60016e-12	0.039869	T	C	0.006967	0.05648	0.9018	0.03991	T	C	53978
		rs113011842	2	128611133	-0.0132464	0.00212982	5e-10	0.305787	C	T	0.01447	0.0278	0.6026	0.91331	T	TA	53978
		rs1132274	20	17596155	-0.0287721	0.0027161	3.19963e-26	0.154087	A	C	0.02876	0.0228	0.2073	0.158	A	C	53978
		rs11429307	5	55857025	0.0223154	0.00250419	5.00035e-19	0.808887	G	GT	-0.02713	0.02046	0.1848	0.8206	G	GT	53978
		rs11481448	20	22146056	0.0114668	0.00197074	5.89997e-09	0.497412	A	AT	-0.01146	0.01571	0.466	0.5157	A	AT	53978
		rs116006942	5	53405314	-0.0283109	0.00415365	9.3994e-12	0.060786	A	G	-0.02079	0.0342	0.5433	0.05393	A	G	53978
		rs11632618	15	58724706	0.108049	0.00384587	1.09901e-173	0.06962	A	G	0.04404	0.03318	0.1844	0.06959	A	G	53978
		rs11641548	16	88039447	-0.0130768	0.00197499	3.59998e-11	0.43959	C	A	0.003903	0.01602	0.8075	0.406	C	A	53978
		rs1168124	1	63139730	0.0426112	0.00205353	1.20005e-95	0.65073	T	C	0.0291	0.01665	0.0805193	0.6592	T	C	53978
		rs11691486	2	100796182	0.0141328	0.00230186	8.30004e-10	0.240048	C	T	-0.01369	0.01858	0.4612	0.2262	C	T	53978
		rs117399007	15	59264999	-0.0288859	0.00484793	2.5e-09	0.043444	T	C	0.01736	0.04521	0.7011	0.03434	T	C	53978
		rs11754773	6	34577257	-0.0400977	0.00338901	2.70023e-32	0.093405	G	A	0.02542	0.02676	0.3422	0.08749	G	A	53978
		rs117739035	11	408174	-0.0305721	0.00527087	6.59994e-09	0.035802	T	G	-0.1041	0.05637	0.0648694	0.03631	T	G	53978
		rs117853493	8	20056640	0.0567003	0.00803613	1.69981e-12	0.015074	A	G	0.08642	0.06849	0.207	0.01671	A	G	53978
		rs11870735	17	481604	-0.0152398	0.00254853	2.19999e-09	0.180979	T	C	-0.003241	0.02057	0.8748	0.1915	T	C	53978
		rs12044156	1	219679967	-0.0119199	0.00197231	1.5e-09	0.563837	C	G	9.376e-05	0.01596	0.9953	0.563	C	G	53978
		rs12045101	1	110267651	-0.0148797	0.00229453	8.9002e-11	0.240915	T	C	0.0009273	0.01829	0.9596	0.2474	T	C	53978
		rs12273363	11	27744859	-0.0197428	0.00242496	3.90032e-16	0.205682	C	T	0.01259	0.02076	0.544201	0.1894	C	T	53978
		rs12436555	14	24634825	-0.0146547	0.00260342	1.79999e-08	0.173179	A	G	-0.01809	0.02127	0.395	0.1661	A	G	53978
		rs12462109	19	52343496	-0.0134097	0.00216974	6.4e-10	0.287067	T	C	-0.008791	0.01757	0.616799	0.2824	T	C	53978
		rs1260326	2	27730940	-0.0258112	0.00200095	4.49987e-38	0.604673	C	T	0.03141	0.01615	0.0519003	0.6093	C	T	53978
		rs12740374	1	109817590	0.0442974	0.00235869	1.10002e-78	0.220913	T	G	0.001373	0.0189	0.9421	0.2154	T	G	53978
		rs12898210	15	58639710	-0.0491359	0.00300967	6.4003e-60	0.121583	G	T	0.0001872	0.02355	0.9937	0.1336	G	T	53978
		rs12943517	17	4083923	-0.0118613	0.00212624	2.39999e-08	0.310724	A	G	-0.01349	0.01703	0.4284	0.3057	A	G	53978
		rs12977604	19	45442528	0.0373935	0.0020925	1.99986e-71	0.499196	G	C	0.01832	0.01691	0.2787	0.4978	G	C	53978
		rs12987470	2	188323311	0.012042	0.00215213	2.19999e-08	0.294649	T	A	0.02892	0.01705	0.0897904	0.3115	T	A	53978
		rs13024140	2	111710863	-0.0115424	0.00198701	6.29999e-09	0.415283	C	G	-0.02368	0.0161	0.1413	0.4099	C	G	53978
		rs13059175	3	152062241	0.0148346	0.00213401	3.59998e-12	0.299999	T	C	0.01368	0.01724	0.4274	0.2897	T	C	53978
		rs13107325	4	103188709	-0.071753	0.00372931	1.69981e-82	0.074994	T	C	0.03448	0.03026	0.2545	0.07828	T	C	53978
		rs13108218	4	3443931	-0.01333	0.00203151	5.30029e-11	0.614914	G	A	-0.007207	0.01667	0.6656	0.6125	G	A	53978
		rs1318175	15	58586129	-0.0780529	0.00268206	3.39625e-186	0.159965	T	C	0.01271	0.02128	0.550399	0.1519	T	C	53978
		rs133015	22	38572526	0.0200344	0.00198398	5.60015e-24	0.44	G	C	-0.005093	0.01569	0.745501	0.4374	G	C	53978
		rs13326165	3	52532118	-0.0195454	0.00242685	8.00018e-16	0.795376	G	A	-0.0414	0.01953	0.0340001	0.7974	G	A	53978
		rs13379043	14	74250126	0.0217854	0.00222966	1.50003e-22	0.280373	C	T	-0.02593	0.0187	0.1656	0.2882	C	T	53978
		rs13402475	2	3639909	-0.0240101	0.00257281	1e-20	0.815145	G	C	-0.001621	0.02023	0.9361	0.8195	G	C	53978
		rs138354839	5	180416174	-0.0671387	0.00865796	8.9002e-15	0.015103	A	C	0.02208	0.07842	0.7783	0.01331	A	C	53978
		rs1395221	4	24626903	-0.0132838	0.00201044	3.90032e-11	0.397633	T	G	0.009588	0.01619	0.5536	0.3944	T	G	53978
		rs1400362	3	185883562	0.0125215	0.00226712	3.29997e-08	0.741488	C	T	-0.01084	0.01859	0.5597	0.7389	C	T	53978
		rs140584594	1	110232983	0.035674	0.00219152	1.39991e-59	0.729711	G	A	-0.06425	0.04849	0.1852	0.04355	G	A	53978
		rs1406982	6	117236853	-0.0142625	0.00211146	1.39991e-11	0.313873	A	T	-0.01937	0.01699	0.2543	0.3182	A	T	53978
		rs141368429	11	117221862	-0.0569584	0.00458365	1.9002e-35	0.055929	T	C	0.03657	0.04116	0.3743	0.04722	T	C	53978
		rs144033177	20	571467	-0.0494186	0.0080641	8.9e-10	0.015828	C	A	-0.1008	0.07167	0.1595	0.01934	C	A	53978
		rs144311893	19	45423944	0.122697	0.00690208	1.10002e-70	0.021987	T	C	-0.03528	0.05747	0.539299	0.02664	T	C	53978
		rs144475339	16	56162685	0.0581829	0.0104937	2.90001e-08	0.01056	C	G	0.01807	0.07753	0.8157	0.01645	C	G	53978
		rs1446585	2	136407479	0.0185954	0.00223649	9.20026e-17	0.244189	G	A	-0.01112	0.0186	0.5498	0.3543	G	A	53978
		rs145947882	17	41809207	-0.136427	0.00627244	6.9024e-105	0.026076	C	A	-0.1169	0.05692	0.03879	0.02559	C	A	53978
		rs147772065	9	107732530	0.0314363	0.00540463	5.99998e-09	0.034764	C	G	0.02161	0.04844	0.6555	0.03075	C	G	53978
		rs148827772	4	110766064	-0.057089	0.00700743	3.69999e-16	0.022589	G	A	-0.05274	0.05845	0.3669	0.02629	G	A	53978
		rs150237291	18	46781014	0.0494709	0.00674777	2.29985e-13	0.021812	C	T	-0.01913	0.05925	0.746799	0.01814	C	T	53978
		rs150483923	7	106957161	0.0197365	0.0023555	5.30029e-17	0.225932	A	C	0.006345	0.01911	0.7399	0.2179	A	C	53978
		rs150844304	15	43726625	-0.0753334	0.00615615	1.99986e-34	0.025949	C	A	-0.1038	0.05049	0.0397997	0.02762	C	A	53978
		rs1540687	5	111246489	0.0116627	0.00209933	2.80001e-08	0.674487	T	A	0.004333	0.01653	0.793201	0.6596	T	A	53978
		rs1601933	15	58671559	-0.0842338	0.00199576	1e-200	0.466597	T	C	0.001993	0.01652	0.9039	0.4709	T	C	53978
		rs1661052	11	2942593	0.0293691	0.00340349	6.20012e-18	0.908498	A	G	-0.04105	0.0276	0.1369	0.9015	A	G	53978
		rs17008972	3	71756272	0.0192616	0.00298016	1e-10	0.124198	A	G	-0.0008165	0.02402	0.9729	0.1341	A	G	53978
		rs17138358	7	17920253	-0.0261653	0.00200552	6.59933e-39	0.398512	C	G	0.01834	0.01626	0.2593	0.4017	C	G	53978
		rs17326656	2	48962291	-0.0181882	0.00230557	3.10027e-15	0.238733	T	G	-0.008695	0.01938	0.6538	0.2242	T	G	53978
		rs174566	11	61592362	-0.0349039	0.00205457	1e-64	0.350206	G	A	0.02246	0.01665	0.1775	0.3404	G	A	53978
		rs1771591	1	161610734	-0.012735	0.00204183	4.49997e-10	0.487444	A	G	-0.005746	0.01785	0.747599	0.5068	A	G	53978
		rs17883513	7	94974185	0.029944	0.00538771	2.69998e-08	0.034361	G	A	-0.0001407	0.04507	0.9975	0.03309	G	A	53978
		rs1789896	4	100256984	0.0149273	0.00195991	2.60016e-14	0.513472	A	G	0.001855	0.01572	0.9061	0.5011	A	G	53978
		rs1800961	20	43042364	-0.149001	0.00566244	1.30017e-152	0.031062	T	C	0.02979	0.04565	0.5141	0.02708	T	C	53978
		rs1852922	3	70936712	0.0123581	0.00212826	6.4e-09	0.69011	A	G	0.004957	0.01706	0.771401	0.6754	A	G	53978
		rs1862205	5	108656635	0.0110691	0.00200091	3.2e-08	0.404644	A	G	-0.01862	0.01654	0.2603	0.4088	A	G	53978
		rs188502504	5	131121165	-0.0291118	0.00525498	2.99999e-08	0.036433	C	T	-0.04543	0.04095	0.2673	0.03721	C	T	53978
		rs1919309	11	14029854	0.0116908	0.00196745	2.80001e-09	0.508795	C	T	0.007474	0.01613	0.643	0.5025	C	T	53978
		rs1970811	10	126696496	-0.0116143	0.00197362	4e-09	0.457761	C	T	-0.005452	0.01569	0.728201	0.4397	C	T	53978
		rs199717562	1	55491851	0.015199	0.00261841	6.4e-09	0.195044	G	A	-0.01864	0.02225	0.4021	0.1951	G	A	53978
		rs200561116	16	67972194	-0.0570866	0.00310344	1.39991e-75	0.885895	A	AT	-0.04217	0.02382	0.0770708	0.8661	A	AT	53978
		rs2066714	9	107586753	0.054303	0.00292716	7.89951e-77	0.128552	C	T	0.06556	0.02317	0.00466595	0.1258	C	T	53978
		rs2068888	10	94839642	0.0134211	0.00197105	9.79941e-12	0.450403	A	G	-0.005882	0.01567	0.7074	0.4613	A	G	53978
		rs2071379	17	26695832	-0.0214336	0.00199927	8.10028e-27	0.595245	G	A	-0.0003436	0.01592	0.9828	0.5734	G	A	53978
		rs2111705	14	75261641	-0.0149276	0.0019717	3.69999e-14	0.543888	A	G	-0.01778	0.01586	0.2622	0.5484	A	G	53978
		rs2159935	4	55521017	0.0114396	0.00196234	5.60003e-09	0.490312	A	G	-0.01119	0.01605	0.4856	0.4776	A	G	53978
		rs2245095	10	122857596	-0.025599	0.00344877	1.10002e-13	0.088862	T	C	-0.04422	0.0272	0.104	0.09849	T	C	53978
		rs2247355	8	103876780	0.0177172	0.00253838	2.99985e-12	0.182653	T	C	-0.01607	0.02024	0.4272	0.181	T	C	53978
		rs2256720	20	46279531	0.0121751	0.00197748	7.39997e-10	0.444499	C	T	0.01565	0.01581	0.322	0.4502	C	T	53978
		rs2269434	11	47360412	0.0346097	0.00205762	1.69981e-63	0.345387	C	T	-0.04009	0.01671	0.0164399	0.341	C	T	53978
		rs2281719	1	230297659	0.0534464	0.00201161	1.49968e-155	0.612469	T	C	-0.0133	0.0167	0.4256	0.6151	T	C	53978
		rs2294915	22	44340904	-0.0199868	0.00233124	1e-17	0.231744	T	C	-0.02015	0.01882	0.2843	0.2295	T	C	53978
		rs2297409	9	107576246	-0.0366326	0.00247546	1.50003e-49	0.194714	A	G	0.01986	0.0213	0.3513	0.1947	A	G	53978
		rs2298214	1	935222	-0.0131486	0.00199824	4.70002e-11	0.577488	A	C	0.0003839	0.0173	0.9823	0.582	A	C	53978
		rs2298624	18	47429022	0.0319587	0.00288956	1.99986e-28	0.132474	T	C	-0.05161	0.02308	0.0253501	0.1361	T	C	53978
		rs2302263	11	64021821	-0.0285016	0.00345206	1.50003e-16	0.0887	T	C	0.01705	0.02749	0.5351	0.08469	T	C	53978
		rs2305696	16	57157206	-0.018423	0.00195245	3.90032e-21	0.486258	T	C	-0.03127	0.01696	0.0651899	0.4979	T	C	53978
		rs235314	21	46271452	-0.0214751	0.00197484	1.50003e-27	0.532284	T	C	-0.005801	0.01585	0.714399	0.5339	T	C	53978
		rs2362541	2	30478453	-0.0112615	0.00195989	9.09997e-09	0.507575	G	T	-0.01457	0.01565	0.3521	0.5041	G	T	53978
		rs2395158	6	32374595	-0.0344264	0.00261038	1e-39	0.16935	G	A	0.0233	0.02165	0.2816	0.1581	G	A	53978
		rs2419605	10	113978097	-0.0312837	0.00277987	2.19989e-29	0.147796	G	A	0.01925	0.02308	0.4042	0.1543	G	A	53978
		rs2424993	20	33104592	-0.0161362	0.00214155	4.90004e-14	0.697876	C	G	-0.01099	0.01708	0.5199	0.6975	C	G	53978
		rs2494747	14	105258437	-0.0322265	0.00202366	4.30031e-57	0.615762	T	G	-0.005102	0.01655	0.7579	0.6182	T	G	53978
		rs2520096	9	136919416	0.0140397	0.00221413	2.30001e-10	0.270128	G	A	0.01651	0.01727	0.3389	0.3027	G	A	53978
		rs2540951	2	65276736	0.01211	0.00201943	2e-09	0.376251	G	A	-0.01381	0.01634	0.3979	0.4034	G	A	53978
		rs2544654	5	72888280	0.0128434	0.00217845	3.69999e-09	0.715237	T	G	0.01644	0.01789	0.358	0.718	T	G	53978
		rs254559	5	134444982	-0.0170773	0.0020013	1.39991e-17	0.40484	A	C	0.04562	0.0164	0.00540505	0.4017	A	C	53978
		rs2642438	1	220970028	0.0291285	0.00213949	3.29989e-42	0.702624	G	A	-0.006625	0.0175	0.7051	0.7046	G	A	53978
		rs267738	1	150940625	0.0343761	0.00236534	7.50067e-48	0.219299	G	T	0.007811	0.01931	0.685799	0.2096	G	T	53978
		rs2726112	7	36178753	-0.0138549	0.00196994	1.99986e-12	0.453816	G	A	0.028	0.01572	0.0748807	0.4644	G	A	53978
		rs2740488	9	107661742	-0.0804019	0.00222407	1e-200	0.265536	C	A	0.01455	0.01778	0.413	0.2659	C	A	53978
		rs2803619	10	113934384	-0.0374903	0.00219505	2.09991e-65	0.724683	C	G	-0.003932	0.01732	0.8204	0.7116	C	G	53978
		rs2804894	10	33647091	0.0162537	0.00224777	4.79954e-13	0.734838	A	G	0.02473	0.01819	0.1741	0.7386	A	G	53978
		rs28362901	15	74712937	-0.0246353	0.00345669	1e-12	0.088368	A	C	0.006002	0.02858	0.8337	0.08849	A	C	53978
		rs286965	5	153360230	-0.0160285	0.00203382	3.19963e-15	0.632207	C	T	0.02755	0.01624	0.0898194	0.6272	C	T	53978
		rs28824216	4	92599431	0.0378245	0.00674912	2.1e-08	0.021793	T	C	0.015	0.05162	0.771401	0.02323	T	C	53978
		rs2925979	16	81534790	0.0285287	0.00212908	6.09958e-41	0.69987	C	T	0.007149	0.01721	0.677901	0.7037	C	T	53978
		rs2943645	2	227099180	-0.0338732	0.00204772	1.80011e-61	0.646764	T	C	-0.006646	0.01633	0.684101	0.6281	T	C	53978
		rs2963468	5	158003020	-0.0173619	0.00232896	8.99912e-14	0.235288	G	A	-0.0143	0.01867	0.4438	0.2386	G	A	53978
		rs2965169	19	45251156	0.0188372	0.00201158	7.59976e-21	0.388716	C	A	-0.01472	0.01695	0.385	0.3944	C	A	53978
		rs2972166	3	12316339	0.0149974	0.00220729	1.10002e-11	0.274658	A	G	0.01514	0.01765	0.391	0.2787	A	G	53978
		rs2999141	1	23832103	-0.0121341	0.00222468	4.90004e-08	0.275749	C	A	-0.01596	0.01863	0.3915	0.2908	C	A	53978
		rs326	8	19819439	0.0827185	0.00214788	1e-200	0.293968	G	A	-0.01657	0.01723	0.3361	0.2986	G	A	53978
		rs33042	16	28139077	0.0166688	0.00227684	2.49977e-13	0.246125	A	G	0.02823	0.0184	0.1249	0.2618	A	G	53978
		rs34045894	10	33967489	-0.0147562	0.00270319	4.79999e-08	0.156314	A	G	-0.007654	0.02174	0.7248	0.1419	A	G	53978
		rs34138141	17	40781561	-0.0180909	0.00218637	1.29987e-16	0.280674	T	G	-0.04376	0.0182	0.0160801	0.2635	T	G	53978
		rs34180494	15	75370012	-0.0128704	0.00219833	4.79999e-09	0.273764	C	A	-0.0121	0.0175	0.4894	0.289	C	A	53978
		rs34397747	1	27092322	-0.0393293	0.00355947	2.19989e-28	0.084314	C	T	0.0009926	0.0288	0.9725	0.08803	C	T	53978
		rs34518086	7	130442603	-0.0248328	0.00199919	1.99986e-35	0.462783	C	CT	-0.001733	0.01659	0.9168	0.4737	C	CT	53978
		rs34642857	3	123051019	-0.0133464	0.00227583	4.49997e-09	0.250631	C	T	-0.003069	0.01895	0.8713	0.2235	C	T	53978
		rs34767118	7	50271064	0.0169225	0.00210261	8.4004e-16	0.325924	G	A	0.03423	0.0174	0.0492504	0.3272	G	A	53978
		rs34955778	16	15139594	-0.0124025	0.00197989	3.69999e-10	0.418701	C	T	0.00581	0.01637	0.7227	0.4348	C	T	53978
		rs34999031	4	57944852	-0.0120937	0.00201713	2e-09	0.426365	A	AT	-0.004154	0.01675	0.8041	0.4742	A	AT	53978
		rs35135293	2	20363666	-0.0217004	0.00196743	2.70023e-28	0.518821	T	C	-0.00865	0.0159	0.5865	0.5276	T	C	53978
		rs351862	5	176541370	0.0184158	0.00309396	2.59998e-09	0.114501	T	C	0.01284	0.02417	0.5952	0.1337	T	C	53978
		rs35580554	13	49519535	-0.0144459	0.00201768	8.10028e-13	0.60368	A	ATATT	0.01134	0.01675	0.4984	0.6124	A	ATATT	53978
		rs35745599	7	6451080	0.0284306	0.0022991	4.00037e-35	0.238631	T	C	-0.0397	0.01921	0.0387498	0.2231	T	C	53978
		rs35909200	16	72156666	0.0189094	0.00267946	1.69981e-12	0.157388	G	T	-0.02181	0.02176	0.3163	0.1476	G	T	53978
		rs36024006	8	121887377	-0.0178019	0.00196944	1.59993e-19	0.451989	A	G	0.004642	0.01601	0.7718	0.4535	A	G	53978
		rs36096231	8	72399623	-0.0207809	0.0037859	4e-08	0.072481	T	C	-0.04527	0.03919	0.2481	0.0503	T	C	53978
		rs367070	19	54800500	0.0390583	0.00235452	8.4004e-62	0.225382	G	A	-0.001396	0.02076	0.9464	0.2163	G	A	53978
		rs367677	14	69273090	0.0174735	0.0023124	4.10015e-14	0.240005	G	A	-0.003429	0.01894	0.8563	0.2217	G	A	53978
		rs3732356	3	119529113	-0.0367324	0.00398002	2.70023e-20	0.93378	T	G	0.05064	0.03263	0.1199	0.9278	T	G	53978
		rs3740688	11	47380340	0.0156042	0.00197254	2.60016e-15	0.544632	T	G	-0.001105	0.01583	0.9444	0.551	T	G	53978
		rs3747973	1	205677148	0.0148472	0.00199494	9.8992e-14	0.592553	G	A	-0.00818	0.0162	0.6136	0.597	G	A	53978
		rs3749748	5	127350549	0.0220635	0.00228295	4.30031e-22	0.247259	T	C	0.02657	0.0184	0.1488	0.2348	T	C	53978
		rs3760230	17	1994071	-0.013626	0.00198867	7.29962e-12	0.579267	G	C	-0.01162	0.01632	0.4764	0.5824	G	C	53978
		rs3768321	1	40035928	-0.0422764	0.00246498	6.20012e-66	0.196773	T	G	-0.05722	0.02048	0.00520799	0.1894	T	G	53978
		rs3798233	6	116317092	0.0179824	0.00199898	2.29985e-19	0.402016	C	A	-0.006666	0.01609	0.6787	0.4258	C	A	53978
		rs3802548	10	45952745	0.0340679	0.00229726	9.3994e-50	0.240427	A	T	0.009941	0.01825	0.585901	0.2576	A	T	53978
		rs3818716	17	16851834	-0.0127148	0.00204635	5.19996e-10	0.364549	T	C	-0.00553	0.01617	0.732399	0.3809	T	C	53978
		rs3828960	7	135194613	-0.0146086	0.00242641	1.7e-09	0.206522	G	A	-0.01184	0.01983	0.5506	0.1965	G	A	53978
		rs3915932	10	80941936	0.0158209	0.00199475	2.19989e-15	0.414974	C	G	0.0002326	0.01596	0.9884	0.4113	C	G	53978
		rs4052908	6	139842576	0.0154632	0.00205027	4.60045e-14	0.635826	AATT	A	0.01354	0.01626	0.405	0.6152	AATT	A	53978
		rs41272086	6	161008646	-0.037348	0.00319457	1.39991e-31	0.105579	A	G	-0.0466	0.0264	0.0775104	0.1076	A	G	53978
		rs4239651	20	46340596	0.0264226	0.00242837	1.39991e-27	0.79439	C	T	0.01333	0.02148	0.535	0.8019	C	T	53978
		rs429358	19	45411941	-0.102539	0.00271512	1e-200	0.154478	C	T	-0.01897	0.02299	0.4091	0.1374	C	T	53978
		rs4441609	3	36892717	0.0110807	0.00202443	4.39997e-08	0.625576	C	T	-0.0187	0.01653	0.2579	0.6053	C	T	53978
		rs4599108	2	85543222	0.0140463	0.00198176	1.39991e-12	0.487598	T	C	0.01078	0.0159	0.4978	0.4946	T	C	53978
		rs4632228	18	19641009	-0.01986	0.00240757	1.59993e-16	0.209496	T	G	-0.01189	0.01917	0.5351	0.2214	T	G	53978
		rs4660586	1	42407229	0.0125868	0.00223611	1.79999e-08	0.73925	T	C	0.00608	0.01783	0.733199	0.7338	T	C	53978
		rs4676609	3	39214256	0.0149357	0.00247368	1.6e-09	0.196448	T	C	-0.005251	0.02021	0.795	0.1982	T	C	53978
		rs4725969	7	150558515	0.0124013	0.00208426	2.69998e-09	0.339656	T	C	0.008103	0.01675	0.6285	0.3317	T	C	53978
		rs472629	1	20917108	-0.0182717	0.0020755	1.29987e-18	0.333138	A	G	0.002328	0.01724	0.8926	0.3103	A	G	53978
		rs4784709	16	56711375	-0.0617963	0.00494325	7.39946e-36	0.959184	A	T	-0.006444	0.03914	0.8692	0.9613	A	T	53978
		rs4795386	17	37746847	0.0255755	0.00220821	5.10035e-31	0.723594	G	A	0.02398	0.0175	0.1705	0.7175	G	A	53978
		rs4807462	19	3408665	-0.0114556	0.0020561	2.5e-08	0.359573	T	A	0.02363	0.0168	0.1596	0.3709	T	A	53978
		rs4820346	22	39125074	0.0130171	0.00213798	1.09999e-09	0.692925	G	C	-0.007037	0.017	0.6789	0.6766	G	C	53978
		rs4875043	8	144496772	-0.0151546	0.00240369	2.90001e-10	0.216842	C	A	-0.02159	0.02023	0.2858	0.2166	C	A	53978
		rs4930352	11	66066993	0.0167274	0.00199616	5.30029e-17	0.494116	T	G	-0.006844	0.01597	0.668199	0.4734	T	G	53978
		rs49675	8	9151688	0.0212458	0.00330763	1.29999e-10	0.09805	A	G	0.001982	0.02696	0.9414	0.1009	A	G	53978
		rs532436	9	136149830	0.0304626	0.00252555	1.69981e-33	0.184527	A	G	0.1291	0.01955	4.64622e-11	0.1976	A	G	53978
		rs55710224	7	100698648	0.0121553	0.00196433	6.1e-10	0.498535	A	G	0.0223	0.01606	0.1652	0.4872	A	G	53978
		rs557933	1	234853268	0.0190421	0.00196414	3.19963e-22	0.520257	C	A	-0.01747	0.01614	0.2792	0.5397	C	A	53978
		rs55801554	5	158622532	0.0137251	0.00227815	1.7e-09	0.247289	A	C	0.05948	0.01797	0.000932095	0.2464	A	C	53978
		rs55812947	7	44790807	-0.0160846	0.00292874	4e-08	0.129001	C	T	0.03295	0.02505	0.1885	0.1165	C	T	53978
		rs559355	11	75451281	-0.0446168	0.00269005	8.80035e-62	0.157349	T	A	0.02557	0.02061	0.2147	0.1671	T	A	53978
		rs57274629	1	66110292	0.0150043	0.0020611	3.29989e-13	0.35757	G	A	-0.01483	0.01642	0.3663	0.3712	G	A	53978
		rs58473820	11	122514403	0.0207534	0.00202552	1.20005e-24	0.377992	T	C	-0.02478	0.01679	0.1399	0.3963	T	C	53978
		rs59104589	2	242237902	0.0170163	0.00204114	7.59976e-17	0.358199	T	C	-0.01447	0.01655	0.3818	0.3653	T	C	53978
		rs59347135	8	19750044	-0.0805948	0.00478788	1.39991e-63	0.046207	G	C	-0.04265	0.04064	0.294	0.04815	G	C	53978
		rs59894631	6	32505869	0.0234027	0.00245486	1.50003e-21	0.666597	C	A	0.002436	0.02296	0.9155	0.8235	C	A	53978
		rs6057911	20	30061695	0.0185812	0.00292074	2e-10	0.131284	G	C	0.008976	0.02298	0.696101	0.1421	G	C	53978
		rs6062510	20	62372148	-0.0152419	0.00209559	3.50026e-13	0.674412	C	G	-0.02657	0.01695	0.1169	0.695	C	G	53978
		rs613808	11	116710968	-0.0849696	0.00218306	1e-200	0.715399	G	A	0.03286	0.01756	0.0612802	0.7073	G	A	53978
		rs61596977	8	95997165	-0.0155338	0.00282539	3.79997e-08	0.140376	T	C	-0.002027	0.02248	0.9281	0.1463	T	C	53978
		rs61805076	1	182154990	-0.015348	0.00207699	1.50003e-13	0.333426	C	T	0.0002057	0.01711	0.9904	0.3206	C	T	53978
		rs61980899	14	81676844	-0.0139977	0.00197925	1.50003e-12	0.537847	C	T	-0.002467	0.01579	0.8759	0.5298	C	T	53978
		rs62114506	2	242793	0.0140502	0.00222524	2.69998e-10	0.262092	C	G	-0.00653	0.01831	0.7214	0.2869	C	G	53978
		rs62135193	2	48755477	-0.0108289	0.00197527	4.20001e-08	0.541376	T	C	-0.004473	0.01646	0.7858	0.5197	T	C	53978
		rs6224	15	91423543	0.0125532	0.0019683	1.79999e-10	0.473585	T	G	-0.01099	0.01586	0.4881	0.4743	T	G	53978
		rs62369502	5	43815578	-0.0214152	0.00369565	6.80002e-09	0.076477	C	T	-0.003892	0.03048	0.8984	0.07561	C	T	53978
		rs62405458	5	180225919	-0.0147906	0.00254902	6.49995e-09	0.18267	T	C	-0.007044	0.02229	0.752	0.1808	T	C	53978
		rs6448429	4	26066863	-0.0222015	0.0026563	6.4003e-17	0.166112	T	C	0.02035	0.0213	0.3394	0.1853	T	C	53978
		rs6469605	8	116601894	0.0349728	0.00198158	1e-69	0.568386	T	C	-0.01991	0.01593	0.2114	0.5845	T	C	53978
		rs6505176	17	28661769	-0.0174387	0.00209523	8.60003e-17	0.331623	G	T	0.009684	0.01692	0.5671	0.3277	G	T	53978
		rs6557267	6	153433701	-0.0118925	0.00200039	2.80001e-09	0.403524	T	C	0.01787	0.01583	0.2589	0.4166	T	C	53978
		rs6705285	2	66709468	0.0111578	0.00197677	1.7e-08	0.609051	T	G	-0.02818	0.01845	0.1267	0.6174	T	G	53978
		rs676210	2	21231524	0.0600946	0.00242305	8.70964e-136	0.205092	A	G	0.01468	0.01899	0.4395	0.2117	A	G	53978
		rs6765484	3	50041313	0.0204373	0.00196501	2.49977e-25	0.472703	T	C	-0.002849	0.01575	0.8565	0.4899	T	C	53978
		rs6772763	3	15702641	0.0128955	0.00198642	8.49963e-11	0.565136	C	T	-0.01644	0.01617	0.3092	0.5645	C	T	53978
		rs6807935	3	141114293	-0.0126887	0.00206633	8.19993e-10	0.343276	G	A	-0.02592	0.01665	0.1194	0.3274	G	A	53978
		rs681869	18	2981398	-0.0165331	0.00215035	1.50003e-14	0.704152	T	C	0.006367	0.01747	0.715501	0.7214	T	C	53978
		rs686030	9	15304782	0.056386	0.00281822	4.70002e-89	0.858646	A	C	-0.02862	0.02328	0.2195	0.8625	A	C	53978
		rs6977416	7	150542711	-0.0157606	0.00209756	5.70033e-14	0.334458	A	G	0.02826	0.01645	0.0858697	0.3413	A	G	53978
		rs698927	1	93836218	0.0245539	0.00252916	2.80027e-22	0.183778	C	A	0.03762	0.02046	0.0659493	0.1732	C	A	53978
		rs7032795	9	117134945	0.0145998	0.00197016	1.29987e-13	0.493507	C	T	-0.01426	0.01587	0.3688	0.4773	C	T	53978
		rs7036107	9	92177897	-0.0112609	0.00200049	1.79999e-08	0.511088	G	A	-0.01755	0.01611	0.276	0.5139	G	A	53978
		rs7147511	14	100794818	-0.0146441	0.00198342	1.50003e-13	0.495499	T	C	0.002776	0.01585	0.8609	0.4905	T	C	53978
		rs7170463	15	41888918	0.0161797	0.00211746	2.19989e-14	0.311339	G	A	-0.003777	0.0173	0.8272	0.308	G	A	53978
		rs7216643	17	66827491	-0.0223626	0.00236278	2.90001e-21	0.223559	T	C	0.02557	0.01947	0.1891	0.2239	T	C	53978
		rs7238484	18	57735552	-0.0213669	0.00221605	5.30029e-22	0.268307	T	G	-0.01448	0.01773	0.4142	0.2699	T	G	53978
		rs7251640	19	18614935	0.0151586	0.00249926	1.29999e-09	0.194006	C	T	0.009929	0.02006	0.6207	0.2016	C	T	53978
		rs72729623	4	154208278	-0.0153324	0.0028013	4.39997e-08	0.143413	T	C	-0.04778	0.02367	0.0435702	0.1548	T	C	53978
		rs72761606	1	243740445	-0.0161075	0.0029005	2.80001e-08	0.131378	C	T	0.002471	0.02274	0.9135	0.1409	C	T	53978
		rs72926946	2	203477868	-0.0154139	0.00214215	6.20012e-13	0.296458	A	C	-0.03208	0.01734	0.0642599	0.3072	A	C	53978
		rs72959041	6	127454893	-0.0360896	0.00459848	4.19952e-15	0.049126	A	G	-0.06837	0.03998	0.0872409	0.04376	A	G	53978
		rs73052033	3	185828465	-0.0184412	0.00253065	3.19963e-13	0.185091	C	T	-0.01213	0.02077	0.5592	0.1705	C	T	53978
		rs73216701	3	108865293	0.0164708	0.00198166	9.3994e-17	0.429931	G	A	-0.002058	0.016	0.8977	0.4192	G	A	53978
		rs737338	19	11347657	-0.10808	0.00533159	2.29985e-91	0.035108	T	C	-0.004091	0.0395	0.9175	0.04801	T	C	53978
		rs74025321	16	68878721	-0.0298646	0.00372792	1.10002e-15	0.074272	G	A	0.02858	0.03114	0.3588	0.06521	G	A	53978
		rs74500135	9	106603816	0.073606	0.0103329	1.10002e-12	0.009827	C	T	0.04815	0.09177	0.6005	0.0126	C	T	53978
		rs7503353	17	8107979	-0.0135158	0.00197236	7.29962e-12	0.532015	T	G	0.0279	0.01574	0.0763695	0.5173	T	G	53978
		rs75104038	6	34190104	-0.0391467	0.00409914	1.29987e-21	0.06109	A	G	-0.0426	0.03382	0.2077	0.05371	A	G	53978
		rs75152587	16	56579961	-0.0797507	0.00879219	1.20005e-19	0.012759	T	G	-0.09772	0.07368	0.1847	0.01392	T	G	53978
		rs75246752	1	145630111	0.0496761	0.00867089	1e-08	0.012875	C	G	0.05839	0.08584	0.4963	0.01298	C	G	53978
		rs75265117	2	165518799	0.0316195	0.00301917	1.20005e-25	0.11993	G	C	-0.01304	0.02345	0.5782	0.1243	G	C	53978
		rs75406471	10	5257647	-0.0246389	0.00272053	1.29987e-19	0.154253	A	G	-0.02346	0.02237	0.2943	0.1414	A	G	53978
		rs76213248	19	11269893	0.021302	0.00200107	1.80011e-26	0.410374	T	C	-0.005137	0.01648	0.755299	0.3936	T	C	53978
		rs76428106	13	28604007	-0.0611895	0.00904242	1.29987e-11	0.012974	C	T	0.04082	0.07766	0.5992	0.0256	C	T	53978
		rs76456334	7	25827967	-0.0367073	0.0051179	7.39946e-13	0.039627	C	T	0.05766	0.04467	0.1968	0.0301	C	T	53978
		rs76962725	1	224427133	-0.0297678	0.00523466	1.29999e-08	0.037263	A	G	0.02418	0.04332	0.5767	0.0341	A	G	53978
		rs7700617	5	39546706	-0.0127352	0.00196898	9.8992e-11	0.497345	A	C	-3.065e-05	0.01591	0.9985	0.5026	A	C	53978
		rs77960347	18	47109955	0.335992	0.00855615	1e-200	0.01329	G	A	-0.02033	0.0753	0.7871	0.01592	G	A	53978
		rs78058190	2	219699999	-0.0662337	0.00504914	2.60016e-39	0.050441	A	G	0.06475	0.04485	0.1488	0.04582	A	G	53978
		rs7817574	8	144302570	0.0362105	0.002519	7.39946e-47	0.184902	C	T	0.00449	0.02058	0.8273	0.1973	C	T	53978
		rs78296522	11	116648776	0.0682915	0.00475519	8.99912e-47	0.045117	A	C	-0.02562	0.03675	0.4857	0.04584	A	C	53978
		rs78608249	17	7455707	-0.0155496	0.00217141	8.00018e-13	0.29008	T	C	-0.02188	0.01754	0.2122	0.269	T	C	53978
		rs78807370	6	43761091	0.0159362	0.00276835	8.60003e-09	0.14785	A	G	0.008015	0.02415	0.7399	0.1481	A	G	53978
		rs78965095	18	46617871	0.0436944	0.00696137	3.50002e-10	0.02028	T	C	0.01731	0.05793	0.7651	0.02136	T	C	53978
		rs7896518	10	65104500	0.0153997	0.00200475	1.59993e-14	0.428011	G	A	-0.006038	0.01588	0.7038	0.4257	G	A	53978
		rs79506257	13	103553567	0.0282603	0.00464917	1.2e-09	0.047786	A	G	-0.03331	0.03882	0.3908	0.05463	A	G	53978
		rs7952521	11	116385354	0.0270189	0.00330241	2.80027e-16	0.105535	A	G	-0.005304	0.02841	0.8519	0.1118	A	G	53978
		rs79984435	16	56834234	-0.0855866	0.00337218	4.19759e-142	0.092203	A	G	-0.01069	0.02809	0.7035	0.08404	A	G	53978
		rs80236739	15	58972699	-0.0322411	0.00450448	8.19974e-13	0.049836	G	A	-0.05102	0.04554	0.2625	0.03798	G	A	53978
		rs8028785	15	43130646	0.0146329	0.00253358	7.69999e-09	0.18254	C	T	0.006087	0.02049	0.7665	0.1792	C	T	53978
		rs8086351	18	47171888	0.096182	0.00257748	1e-200	0.824039	G	C	0.003635	0.02149	0.8657	0.8286	G	C	53978
		rs8098618	18	21069269	0.0115362	0.00197395	5.1e-09	0.479414	T	C	-0.02794	0.01616	0.0838205	0.4828	T	C	53978
		rs8103728	19	33900257	0.0228493	0.00208825	7.29962e-28	0.669595	G	C	-0.009332	0.01668	0.5758	0.6597	G	C	53978
		rs9347737	6	163740322	-0.0111198	0.00200525	2.90001e-08	0.428349	G	A	0.03759	0.01733	0.0301099	0.4527	G	A	53978
		rs9426827	1	154589965	0.0170728	0.00195828	2.80027e-18	0.478096	C	T	0.003492	0.01581	0.8252	0.4873	C	T	53978
		rs9471972	6	42915021	0.0268788	0.00196789	1.80011e-42	0.53516	A	G	-0.01788	0.0157	0.2547	0.522	A	G	53978
		rs9604045	13	113927208	0.0154221	0.00235515	5.79963e-11	0.253532	T	G	-0.03375	0.02121	0.1117	0.2676	T	G	53978
		rs9608972	22	30931307	-0.0174956	0.00230014	2.80027e-14	0.241455	C	T	0.03006	0.01866	0.1073	0.2357	C	T	53978
		rs9647335	3	135880410	0.0316374	0.00249696	8.60003e-37	0.191878	T	A	-0.00184	0.02022	0.9275	0.1831	T	A	53978
		rs976002	4	69343287	0.0230909	0.00228117	4.40048e-24	0.24529	G	A	0.01417	0.01956	0.4687	0.2131	G	A	53978
		rs9817452	3	156795414	0.0174889	0.00202187	5.19996e-18	0.387699	T	G	-0.0434	0.0164	0.008077	0.3888	T	G	53978
		rs9977268	21	46907287	-0.0182291	0.00246656	1.50003e-13	0.19875	T	C	-0.01331	0.02049	0.5157	0.2008	T	C	53978
		rs9987289	8	9183358	0.0852351	0.00339983	1e-138	0.908733	G	A	0.01246	0.02884	0.6656	0.9128	G	A	53978
		rs9989419	16	56985139	0.114993	0.00199407	1e-200	0.60551	G	A	0.04004	0.01784	0.0248199	0.6115	G	A	53978
Low grade serous ovarian cancer		rs10023962	4	177959511	0.0176607	0.00254251	3.80014e-12	0.816753	G	T	-0.1468	0.06243	0.0186698	0.8184	G	T	41953
		rs10170658	2	238699970	-0.0132874	0.00235794	1.7e-08	0.222908	T	G	-0.02577	0.0581	0.657301	0.243	T	G	41953
		rs10271082	7	1081562	-0.0190331	0.00199937	1.69981e-21	0.407793	C	G	-0.09865	0.04961	0.0461105	0.4094	C	G	41953
		rs1037117	15	102068658	0.0161057	0.00225649	9.49948e-13	0.254731	A	G	-0.05761	0.05567	0.3007	0.2502	A	G	41953
		rs10404380	19	8466254	-0.0257904	0.00201461	1.59993e-37	0.604801	A	C	-0.005957	0.0507	0.9065	0.6065	A	C	41953
		rs1047891	2	211540507	-0.0256666	0.00210473	3.29989e-34	0.315663	A	C	0.03957	0.05169	0.444	0.3176	A	C	41953
		rs10489044	4	87976387	-0.0183462	0.00246586	1e-13	0.199084	G	A	0.02564	0.06014	0.6699	0.1935	G	A	41953
		rs10504477	8	71338185	-0.0121174	0.00199318	1.2e-09	0.412293	C	T	0.02373	0.04866	0.6259	0.4447	C	T	41953
		rs1055582	4	39700173	0.0155609	0.00196562	2.39994e-15	0.505137	T	C	-0.103	0.049	0.0355099	0.5221	T	C	41953
		rs10750766	11	65473798	-0.0147925	0.00216197	7.8001e-12	0.709869	A	C	-0.005185	0.05257	0.9214	0.7195	A	C	41953
		rs10752898	1	183077896	0.0125396	0.00196775	1.89998e-10	0.55762	C	T	-0.0005215	0.04788	0.9913	0.5522	C	T	41953
		rs10798615	1	178513895	-0.0153188	0.00196392	6.20012e-15	0.533322	G	T	-0.03735	0.04828	0.4391	0.5301	G	T	41953
		rs1086056	3	154088411	-0.0188503	0.00271238	3.69999e-12	0.844669	G	T	0.02012	0.0684	0.7687	0.8566	G	T	41953
		rs10883451	10	101924418	0.022096	0.00196056	1.80011e-29	0.496282	C	T	0.02747	0.04767	0.5644	0.4857	C	T	41953
		rs10917383	1	23788994	0.0203915	0.00296088	5.70033e-12	0.875246	G	A	-0.0003597	0.07444	0.9961	0.8734	G	A	41953
		rs11021232	11	95320808	-0.0164557	0.00256026	1.29999e-10	0.181005	C	T	0.02405	0.06217	0.6988	0.1799	C	T	41953
		rs11089620	22	21922456	-0.0321639	0.00251317	1.69981e-37	0.188588	G	C	0.01895	0.06078	0.755299	0.1868	G	C	41953
		rs111849006	14	52581893	0.0146894	0.00260225	1.7e-08	0.181219	A	G	-0.1069	0.06919	0.1225	0.1661	A	G	41953
		rs11216920	11	118462554	0.0250384	0.00354197	1.59993e-12	0.084072	G	A	-0.0003768	0.08933	0.9966	0.08099	G	A	41953
		rs11226108	11	103870755	-0.0146559	0.00249387	4.20001e-09	0.191516	C	G	-0.08896	0.06233	0.1535	0.1825	C	G	41953
		rs1125873	9	107721423	0.0122955	0.00197818	5.1e-10	0.492029	T	A	-0.1088	0.0497	0.02857	0.4932	T	A	41953
		rs112928559	8	19979846	-0.0367572	0.005252	2.60016e-12	0.039869	T	C	0.1851	0.1682	0.271	0.03991	T	C	41953
		rs113011842	2	128611133	-0.0132464	0.00212982	5e-10	0.305787	C	T	0.02435	0.0854	0.7756	0.91331	T	TA	41953
		rs1132274	20	17596155	-0.0287721	0.0027161	3.19963e-26	0.154087	A	C	0.02469	0.06801	0.7166	0.158	A	C	41953
		rs11429307	5	55857025	0.0223154	0.00250419	5.00035e-19	0.808887	G	GT	-0.02261	0.06233	0.716901	0.8206	G	GT	41953
		rs11481448	20	22146056	0.0114668	0.00197074	5.89997e-09	0.497412	A	AT	-0.03482	0.04819	0.4699	0.5157	A	AT	41953
		rs116006942	5	53405314	-0.0283109	0.00415365	9.3994e-12	0.060786	A	G	-0.1654	0.1068	0.1214	0.05393	A	G	41953
		rs11632618	15	58724706	0.108049	0.00384587	1.09901e-173	0.06962	A	G	-0.07625	0.1021	0.4554	0.06959	A	G	41953
		rs11641548	16	88039447	-0.0130768	0.00197499	3.59998e-11	0.43959	C	A	0.06146	0.04818	0.2021	0.406	C	A	41953
		rs1168124	1	63139730	0.0426112	0.00205353	1.20005e-95	0.65073	T	C	0.03421	0.05059	0.498901	0.6592	T	C	41953
		rs11691486	2	100796182	0.0141328	0.00230186	8.30004e-10	0.240048	C	T	0.04443	0.05636	0.4305	0.2262	C	T	41953
		rs117399007	15	59264999	-0.0288859	0.00484793	2.5e-09	0.043444	T	C	-0.1475	0.1414	0.2967	0.03434	T	C	41953
		rs11754773	6	34577257	-0.0400977	0.00338901	2.70023e-32	0.093405	G	A	0.06524	0.08061	0.4183	0.08749	G	A	41953
		rs117739035	11	408174	-0.0305721	0.00527087	6.59994e-09	0.035802	T	G	0.03715	0.1653	0.8222	0.03631	T	G	41953
		rs117853493	8	20056640	0.0567003	0.00803613	1.69981e-12	0.015074	A	G	0.08658	0.2145	0.686501	0.01671	A	G	41953
		rs11870735	17	481604	-0.0152398	0.00254853	2.19999e-09	0.180979	T	C	0.08995	0.06186	0.1459	0.1915	T	C	41953
		rs12044156	1	219679967	-0.0119199	0.00197231	1.5e-09	0.563837	C	G	0.04264	0.04908	0.385	0.563	C	G	41953
		rs12045101	1	110267651	-0.0148797	0.00229453	8.9002e-11	0.240915	T	C	0.04239	0.05557	0.4455	0.2474	T	C	41953
		rs12273363	11	27744859	-0.0197428	0.00242496	3.90032e-16	0.205682	C	T	-0.0474	0.06287	0.4508	0.1894	C	T	41953
		rs12436555	14	24634825	-0.0146547	0.00260342	1.79999e-08	0.173179	A	G	0.05704	0.0638	0.3713	0.1661	A	G	41953
		rs12462109	19	52343496	-0.0134097	0.00216974	6.4e-10	0.287067	T	C	-0.01775	0.05341	0.7396	0.2824	T	C	41953
		rs1260326	2	27730940	-0.0258112	0.00200095	4.49987e-38	0.604673	C	T	-0.1516	0.04905	0.00198999	0.6093	C	T	41953
		rs12740374	1	109817590	0.0442974	0.00235869	1.10002e-78	0.220913	T	G	0.004927	0.05766	0.9319	0.2154	T	G	41953
		rs12898210	15	58639710	-0.0491359	0.00300967	6.4003e-60	0.121583	G	T	0.005796	0.07252	0.9363	0.1336	G	T	41953
		rs12943517	17	4083923	-0.0118613	0.00212624	2.39999e-08	0.310724	A	G	-0.05979	0.05198	0.25	0.3057	A	G	41953
		rs12977604	19	45442528	0.0373935	0.0020925	1.99986e-71	0.499196	G	C	0.01742	0.05135	0.7345	0.4978	G	C	41953
		rs12987470	2	188323311	0.012042	0.00215213	2.19999e-08	0.294649	T	A	0.09614	0.05201	0.0645194	0.3115	T	A	41953
		rs13024140	2	111710863	-0.0115424	0.00198701	6.29999e-09	0.415283	C	G	0.006095	0.04948	0.902	0.4099	C	G	41953
		rs13059175	3	152062241	0.0148346	0.00213401	3.59998e-12	0.299999	T	C	-0.007265	0.05238	0.8897	0.2897	T	C	41953
		rs13107325	4	103188709	-0.071753	0.00372931	1.69981e-82	0.074994	T	C	0.2106	0.08955	0.0186999	0.07828	T	C	41953
		rs13108218	4	3443931	-0.01333	0.00203151	5.30029e-11	0.614914	G	A	-0.01225	0.05038	0.8079	0.6125	G	A	41953
		rs1318175	15	58586129	-0.0780529	0.00268206	3.39625e-186	0.159965	T	C	0.06732	0.06432	0.2953	0.1519	T	C	41953
		rs133015	22	38572526	0.0200344	0.00198398	5.60015e-24	0.44	G	C	-0.06733	0.04763	0.1575	0.4374	G	C	41953
		rs13326165	3	52532118	-0.0195454	0.00242685	8.00018e-16	0.795376	G	A	0.03153	0.05976	0.5978	0.7974	G	A	41953
		rs13379043	14	74250126	0.0217854	0.00222966	1.50003e-22	0.280373	C	T	-0.07167	0.0574	0.2118	0.2882	C	T	41953
		rs13402475	2	3639909	-0.0240101	0.00257281	1e-20	0.815145	G	C	-0.02091	0.06214	0.7365	0.8195	G	C	41953
		rs138354839	5	180416174	-0.0671387	0.00865796	8.9002e-15	0.015103	A	C	-0.125	0.2414	0.6047	0.01331	A	C	41953
		rs1395221	4	24626903	-0.0132838	0.00201044	3.90032e-11	0.397633	T	G	0.08371	0.04922	0.0889795	0.3944	T	G	41953
		rs1400362	3	185883562	0.0125215	0.00226712	3.29997e-08	0.741488	C	T	0.02744	0.05609	0.624701	0.7389	C	T	41953
		rs140584594	1	110232983	0.035674	0.00219152	1.39991e-59	0.729711	G	A	0.204	0.1396	0.1439	0.04355	G	A	41953
		rs1406982	6	117236853	-0.0142625	0.00211146	1.39991e-11	0.313873	A	T	0.03041	0.0517	0.5564	0.3182	A	T	41953
		rs141368429	11	117221862	-0.0569584	0.00458365	1.9002e-35	0.055929	T	C	-0.02205	0.1266	0.8617	0.04722	T	C	41953
		rs144033177	20	571467	-0.0494186	0.0080641	8.9e-10	0.015828	C	A	-0.1678	0.2145	0.434	0.01934	C	A	41953
		rs144311893	19	45423944	0.122697	0.00690208	1.10002e-70	0.021987	T	C	-0.1244	0.1766	0.481	0.02664	T	C	41953
		rs144475339	16	56162685	0.0581829	0.0104937	2.90001e-08	0.01056	C	G	0.1555	0.2256	0.490601	0.01645	C	G	41953
		rs1446585	2	136407479	0.0185954	0.00223649	9.20026e-17	0.244189	G	A	-0.02148	0.0576	0.7092	0.3543	G	A	41953
		rs145947882	17	41809207	-0.136427	0.00627244	6.9024e-105	0.026076	C	A	-0.2683	0.1822	0.1279	0.02559	C	A	41953
		rs147772065	9	107732530	0.0314363	0.00540463	5.99998e-09	0.034764	C	G	-0.03585	0.1446	0.8042	0.03075	C	G	41953
		rs148827772	4	110766064	-0.057089	0.00700743	3.69999e-16	0.022589	G	A	0.03351	0.1726	0.8461	0.02629	G	A	41953
		rs150237291	18	46781014	0.0494709	0.00674777	2.29985e-13	0.021812	C	T	-0.1008	0.177	0.5687	0.01814	C	T	41953
		rs150483923	7	106957161	0.0197365	0.0023555	5.30029e-17	0.225932	A	C	-0.002697	0.05831	0.9631	0.2179	A	C	41953
		rs150844304	15	43726625	-0.0753334	0.00615615	1.99986e-34	0.025949	C	A	0.1986	0.1433	0.1657	0.02762	C	A	41953
		rs1540687	5	111246489	0.0116627	0.00209933	2.80001e-08	0.674487	T	A	0.005715	0.05108	0.9109	0.6596	T	A	41953
		rs1601933	15	58671559	-0.0842338	0.00199576	1e-200	0.466597	T	C	0.004527	0.05032	0.9283	0.4709	T	C	41953
		rs1661052	11	2942593	0.0293691	0.00340349	6.20012e-18	0.908498	A	G	0.05124	0.08729	0.5572	0.9015	A	G	41953
		rs17008972	3	71756272	0.0192616	0.00298016	1e-10	0.124198	A	G	-0.03971	0.07469	0.5949	0.1341	A	G	41953
		rs17138358	7	17920253	-0.0261653	0.00200552	6.59933e-39	0.398512	C	G	-0.02449	0.04971	0.6223	0.4017	C	G	41953
		rs17326656	2	48962291	-0.0181882	0.00230557	3.10027e-15	0.238733	T	G	-0.0775	0.05884	0.1878	0.2242	T	G	41953
		rs174566	11	61592362	-0.0349039	0.00205457	1e-64	0.350206	G	A	0.001563	0.05093	0.9755	0.3404	G	A	41953
		rs1771591	1	161610734	-0.012735	0.00204183	4.49997e-10	0.487444	A	G	0.03755	0.0541	0.4876	0.5068	A	G	41953
		rs17883513	7	94974185	0.029944	0.00538771	2.69998e-08	0.034361	G	A	0.1079	0.1372	0.4313	0.03309	G	A	41953
		rs1789896	4	100256984	0.0149273	0.00195991	2.60016e-14	0.513472	A	G	0.07399	0.0481	0.124	0.5011	A	G	41953
		rs1800961	20	43042364	-0.149001	0.00566244	1.30017e-152	0.031062	T	C	0.05754	0.134	0.667599	0.02708	T	C	41953
		rs1852922	3	70936712	0.0123581	0.00212826	6.4e-09	0.69011	A	G	0.04056	0.05241	0.4389	0.6754	A	G	41953
		rs1862205	5	108656635	0.0110691	0.00200091	3.2e-08	0.404644	A	G	-0.005756	0.05011	0.9085	0.4088	A	G	41953
		rs188502504	5	131121165	-0.0291118	0.00525498	2.99999e-08	0.036433	C	T	0.126	0.1174	0.2832	0.03721	C	T	41953
		rs1919309	11	14029854	0.0116908	0.00196745	2.80001e-09	0.508795	C	T	0.01877	0.04862	0.6995	0.5025	C	T	41953
		rs1970811	10	126696496	-0.0116143	0.00197362	4e-09	0.457761	C	T	0.05122	0.04785	0.2844	0.4397	C	T	41953
		rs199717562	1	55491851	0.015199	0.00261841	6.4e-09	0.195044	G	A	0.06601	0.06609	0.3179	0.1951	G	A	41953
		rs200561116	16	67972194	-0.0570866	0.00310344	1.39991e-75	0.885895	A	AT	-0.0486	0.07282	0.5064	0.8661	A	AT	41953
		rs2066714	9	107586753	0.054303	0.00292716	7.89951e-77	0.128552	C	T	0.01376	0.07244	0.8494	0.1258	C	T	41953
		rs2068888	10	94839642	0.0134211	0.00197105	9.79941e-12	0.450403	A	G	-0.01661	0.04757	0.726901	0.4613	A	G	41953
		rs2071379	17	26695832	-0.0214336	0.00199927	8.10028e-27	0.595245	G	A	-0.01294	0.04869	0.7905	0.5734	G	A	41953
		rs2111705	14	75261641	-0.0149276	0.0019717	3.69999e-14	0.543888	A	G	-0.06399	0.04824	0.1847	0.5484	A	G	41953
		rs2159935	4	55521017	0.0114396	0.00196234	5.60003e-09	0.490312	A	G	0.06491	0.04874	0.183	0.4776	A	G	41953
		rs2245095	10	122857596	-0.025599	0.00344877	1.10002e-13	0.088862	T	C	-0.2351	0.08871	0.00804396	0.09849	T	C	41953
		rs2247355	8	103876780	0.0177172	0.00253838	2.99985e-12	0.182653	T	C	0.08685	0.06045	0.1508	0.181	T	C	41953
		rs2256720	20	46279531	0.0121751	0.00197748	7.39997e-10	0.444499	C	T	0.03578	0.04811	0.457	0.4502	C	T	41953
		rs2269434	11	47360412	0.0346097	0.00205762	1.69981e-63	0.345387	C	T	0.02536	0.05043	0.6151	0.341	C	T	41953
		rs2281719	1	230297659	0.0534464	0.00201161	1.49968e-155	0.612469	T	C	-0.01793	0.05025	0.7213	0.6151	T	C	41953
		rs2294915	22	44340904	-0.0199868	0.00233124	1e-17	0.231744	T	C	0.04912	0.05676	0.3869	0.2295	T	C	41953
		rs2297409	9	107576246	-0.0366326	0.00247546	1.50003e-49	0.194714	A	G	-0.01124	0.06488	0.8624	0.1947	A	G	41953
		rs2298214	1	935222	-0.0131486	0.00199824	4.70002e-11	0.577488	A	C	0.004262	0.05257	0.9354	0.582	A	C	41953
		rs2298624	18	47429022	0.0319587	0.00288956	1.99986e-28	0.132474	T	C	0.003288	0.07115	0.9631	0.1361	T	C	41953
		rs2302263	11	64021821	-0.0285016	0.00345206	1.50003e-16	0.0887	T	C	0.1152	0.08224	0.1614	0.08469	T	C	41953
		rs2305696	16	57157206	-0.018423	0.00195245	3.90032e-21	0.486258	T	C	-0.02559	0.05149	0.6193	0.4979	T	C	41953
		rs235314	21	46271452	-0.0214751	0.00197484	1.50003e-27	0.532284	T	C	-0.00519	0.04811	0.9141	0.5339	T	C	41953
		rs2362541	2	30478453	-0.0112615	0.00195989	9.09997e-09	0.507575	G	T	-0.07555	0.04799	0.1154	0.5041	G	T	41953
		rs2395158	6	32374595	-0.0344264	0.00261038	1e-39	0.16935	G	A	0.00334	0.06436	0.9586	0.1581	G	A	41953
		rs2419605	10	113978097	-0.0312837	0.00277987	2.19989e-29	0.147796	G	A	0.07079	0.06896	0.3047	0.1543	G	A	41953
		rs2424993	20	33104592	-0.0161362	0.00214155	4.90004e-14	0.697876	C	G	-0.02854	0.05246	0.5869	0.6975	C	G	41953
		rs2494747	14	105258437	-0.0322265	0.00202366	4.30031e-57	0.615762	T	G	0.05864	0.0507	0.2474	0.6182	T	G	41953
		rs2520096	9	136919416	0.0140397	0.00221413	2.30001e-10	0.270128	G	A	0.07153	0.05295	0.1767	0.3027	G	A	41953
		rs2540951	2	65276736	0.01211	0.00201943	2e-09	0.376251	G	A	0.01074	0.05011	0.8303	0.4034	G	A	41953
		rs2544654	5	72888280	0.0128434	0.00217845	3.69999e-09	0.715237	T	G	-0.02519	0.05335	0.6368	0.718	T	G	41953
		rs254559	5	134444982	-0.0170773	0.0020013	1.39991e-17	0.40484	A	C	0.1088	0.04962	0.02831	0.4017	A	C	41953
		rs2642438	1	220970028	0.0291285	0.00213949	3.29989e-42	0.702624	G	A	0.03558	0.05331	0.5045	0.7046	G	A	41953
		rs267738	1	150940625	0.0343761	0.00236534	7.50067e-48	0.219299	G	T	0.06767	0.05762	0.2402	0.2096	G	T	41953
		rs2726112	7	36178753	-0.0138549	0.00196994	1.99986e-12	0.453816	G	A	0.1598	0.04842	0.000969192	0.4644	G	A	41953
		rs2740488	9	107661742	-0.0804019	0.00222407	1e-200	0.265536	C	A	-0.008687	0.05474	0.8739	0.2659	C	A	41953
		rs2803619	10	113934384	-0.0374903	0.00219505	2.09991e-65	0.724683	C	G	0.009431	0.05292	0.8586	0.7116	C	G	41953
		rs2804894	10	33647091	0.0162537	0.00224777	4.79954e-13	0.734838	A	G	-0.05364	0.05481	0.3277	0.7386	A	G	41953
		rs28362901	15	74712937	-0.0246353	0.00345669	1e-12	0.088368	A	C	-0.05396	0.08796	0.539499	0.08849	A	C	41953
		rs286965	5	153360230	-0.0160285	0.00203382	3.19963e-15	0.632207	C	T	-0.04601	0.04898	0.3475	0.6272	C	T	41953
		rs28824216	4	92599431	0.0378245	0.00674912	2.1e-08	0.021793	T	C	0.02648	0.156	0.8652	0.02323	T	C	41953
		rs2925979	16	81534790	0.0285287	0.00212908	6.09958e-41	0.69987	C	T	-0.00497	0.05205	0.9239	0.7037	C	T	41953
		rs2943645	2	227099180	-0.0338732	0.00204772	1.80011e-61	0.646764	T	C	-0.04878	0.04992	0.3285	0.6281	T	C	41953
		rs2963468	5	158003020	-0.0173619	0.00232896	8.99912e-14	0.235288	G	A	0.02687	0.05645	0.6341	0.2386	G	A	41953
		rs2965169	19	45251156	0.0188372	0.00201158	7.59976e-21	0.388716	C	A	-0.06187	0.05146	0.2293	0.3944	C	A	41953
		rs2972166	3	12316339	0.0149974	0.00220729	1.10002e-11	0.274658	A	G	0.03344	0.05336	0.5309	0.2787	A	G	41953
		rs2999141	1	23832103	-0.0121341	0.00222468	4.90004e-08	0.275749	C	A	-0.004843	0.05725	0.9326	0.2908	C	A	41953
		rs326	8	19819439	0.0827185	0.00214788	1e-200	0.293968	G	A	-0.05981	0.05314	0.2604	0.2986	G	A	41953
		rs33042	16	28139077	0.0166688	0.00227684	2.49977e-13	0.246125	A	G	0.0723	0.05575	0.1946	0.2618	A	G	41953
		rs34045894	10	33967489	-0.0147562	0.00270319	4.79999e-08	0.156314	A	G	-0.005042	0.06661	0.9397	0.1419	A	G	41953
		rs34138141	17	40781561	-0.0180909	0.00218637	1.29987e-16	0.280674	T	G	0.1048	0.05421	0.0545595	0.2635	T	G	41953
		rs34180494	15	75370012	-0.0128704	0.00219833	4.79999e-09	0.273764	C	A	0.07486	0.05371	0.1634	0.289	C	A	41953
		rs34397747	1	27092322	-0.0393293	0.00355947	2.19989e-28	0.084314	C	T	0.09623	0.08387	0.2512	0.08803	C	T	41953
		rs34518086	7	130442603	-0.0248328	0.00199919	1.99986e-35	0.462783	C	CT	-0.02858	0.05015	0.568801	0.4737	C	CT	41953
		rs34642857	3	123051019	-0.0133464	0.00227583	4.49997e-09	0.250631	C	T	-0.05067	0.05708	0.3747	0.2235	C	T	41953
		rs34767118	7	50271064	0.0169225	0.00210261	8.4004e-16	0.325924	G	A	0.03448	0.0522	0.509	0.3272	G	A	41953
		rs34955778	16	15139594	-0.0124025	0.00197989	3.69999e-10	0.418701	C	T	-0.00296	0.0497	0.9525	0.4348	C	T	41953
		rs34999031	4	57944852	-0.0120937	0.00201713	2e-09	0.426365	A	AT	-0.04333	0.05106	0.396	0.4742	A	AT	41953
		rs35135293	2	20363666	-0.0217004	0.00196743	2.70023e-28	0.518821	T	C	0.0169	0.04863	0.728201	0.5276	T	C	41953
		rs351862	5	176541370	0.0184158	0.00309396	2.59998e-09	0.114501	T	C	-0.04632	0.07687	0.546799	0.1337	T	C	41953
		rs35580554	13	49519535	-0.0144459	0.00201768	8.10028e-13	0.60368	A	ATATT	-0.04938	0.05067	0.3298	0.6124	A	ATATT	41953
		rs35745599	7	6451080	0.0284306	0.0022991	4.00037e-35	0.238631	T	C	0.03117	0.05774	0.589299	0.2231	T	C	41953
		rs35909200	16	72156666	0.0189094	0.00267946	1.69981e-12	0.157388	G	T	-0.02159	0.06564	0.7422	0.1476	G	T	41953
		rs36024006	8	121887377	-0.0178019	0.00196944	1.59993e-19	0.451989	A	G	0.02325	0.04886	0.6342	0.4535	A	G	41953
		rs36096231	8	72399623	-0.0207809	0.0037859	4e-08	0.072481	T	C	0.125	0.1093	0.2529	0.0503	T	C	41953
		rs367070	19	54800500	0.0390583	0.00235452	8.4004e-62	0.225382	G	A	0.05985	0.06238	0.3373	0.2163	G	A	41953
		rs367677	14	69273090	0.0174735	0.0023124	4.10015e-14	0.240005	G	A	-0.06509	0.0585	0.2658	0.2217	G	A	41953
		rs3732356	3	119529113	-0.0367324	0.00398002	2.70023e-20	0.93378	T	G	-0.04988	0.1005	0.6215	0.9278	T	G	41953
		rs3740688	11	47380340	0.0156042	0.00197254	2.60016e-15	0.544632	T	G	0.009087	0.0479	0.8495	0.551	T	G	41953
		rs3747973	1	205677148	0.0148472	0.00199494	9.8992e-14	0.592553	G	A	-0.123	0.04855	0.0114401	0.597	G	A	41953
		rs3749748	5	127350549	0.0220635	0.00228295	4.30031e-22	0.247259	T	C	-0.01519	0.0562	0.786901	0.2348	T	C	41953
		rs3760230	17	1994071	-0.013626	0.00198867	7.29962e-12	0.579267	G	C	-0.05518	0.04884	0.2585	0.5824	G	C	41953
		rs3768321	1	40035928	-0.0422764	0.00246498	6.20012e-66	0.196773	T	G	0.0153	0.06178	0.8045	0.1894	T	G	41953
		rs3798233	6	116317092	0.0179824	0.00199898	2.29985e-19	0.402016	C	A	0.07244	0.04899	0.1392	0.4258	C	A	41953
		rs3802548	10	45952745	0.0340679	0.00229726	9.3994e-50	0.240427	A	T	-0.04285	0.05642	0.4476	0.2576	A	T	41953
		rs3818716	17	16851834	-0.0127148	0.00204635	5.19996e-10	0.364549	T	C	0.009195	0.04952	0.8527	0.3809	T	C	41953
		rs3828960	7	135194613	-0.0146086	0.00242641	1.7e-09	0.206522	G	A	-0.03343	0.06043	0.5801	0.1965	G	A	41953
		rs3915932	10	80941936	0.0158209	0.00199475	2.19989e-15	0.414974	C	G	0.08885	0.04853	0.0671197	0.4113	C	G	41953
		rs4052908	6	139842576	0.0154632	0.00205027	4.60045e-14	0.635826	AATT	A	0.06457	0.04927	0.19	0.6152	AATT	A	41953
		rs41272086	6	161008646	-0.037348	0.00319457	1.39991e-31	0.105579	A	G	-0.0414	0.07917	0.600999	0.1076	A	G	41953
		rs4239651	20	46340596	0.0264226	0.00242837	1.39991e-27	0.79439	C	T	0.057	0.06596	0.3875	0.8019	C	T	41953
		rs429358	19	45411941	-0.102539	0.00271512	1e-200	0.154478	C	T	0.108	0.06598	0.1016	0.1374	C	T	41953
		rs4441609	3	36892717	0.0110807	0.00202443	4.39997e-08	0.625576	C	T	-0.05355	0.04988	0.2831	0.6053	C	T	41953
		rs4599108	2	85543222	0.0140463	0.00198176	1.39991e-12	0.487598	T	C	-0.06737	0.04783	0.159	0.4946	T	C	41953
		rs4632228	18	19641009	-0.01986	0.00240757	1.59993e-16	0.209496	T	G	-0.07374	0.05985	0.2179	0.2214	T	G	41953
		rs4660586	1	42407229	0.0125868	0.00223611	1.79999e-08	0.73925	T	C	-0.0143	0.05409	0.7915	0.7338	T	C	41953
		rs4676609	3	39214256	0.0149357	0.00247368	1.6e-09	0.196448	T	C	-0.004278	0.0619	0.9449	0.1982	T	C	41953
		rs4725969	7	150558515	0.0124013	0.00208426	2.69998e-09	0.339656	T	C	-0.03127	0.05057	0.5363	0.3317	T	C	41953
		rs472629	1	20917108	-0.0182717	0.0020755	1.29987e-18	0.333138	A	G	0.07273	0.05079	0.1521	0.3103	A	G	41953
		rs4784709	16	56711375	-0.0617963	0.00494325	7.39946e-36	0.959184	A	T	0.09948	0.1223	0.4161	0.9613	A	T	41953
		rs4795386	17	37746847	0.0255755	0.00220821	5.10035e-31	0.723594	G	A	0.04366	0.05374	0.4166	0.7175	G	A	41953
		rs4807462	19	3408665	-0.0114556	0.0020561	2.5e-08	0.359573	T	A	-0.01777	0.05144	0.7298	0.3709	T	A	41953
		rs4820346	22	39125074	0.0130171	0.00213798	1.09999e-09	0.692925	G	C	-0.03707	0.05208	0.4765	0.6766	G	C	41953
		rs4875043	8	144496772	-0.0151546	0.00240369	2.90001e-10	0.216842	C	A	-0.04843	0.06057	0.424	0.2166	C	A	41953
		rs4930352	11	66066993	0.0167274	0.00199616	5.30029e-17	0.494116	T	G	-0.02373	0.04848	0.624499	0.4734	T	G	41953
		rs49675	8	9151688	0.0212458	0.00330763	1.29999e-10	0.09805	A	G	-0.07708	0.08299	0.353	0.1009	A	G	41953
		rs532436	9	136149830	0.0304626	0.00252555	1.69981e-33	0.184527	A	G	-0.01871	0.06095	0.758501	0.1976	A	G	41953
		rs55710224	7	100698648	0.0121553	0.00196433	6.1e-10	0.498535	A	G	0.01034	0.04861	0.8316	0.4872	A	G	41953
		rs557933	1	234853268	0.0190421	0.00196414	3.19963e-22	0.520257	C	A	-0.07877	0.0487	0.1058	0.5397	C	A	41953
		rs55801554	5	158622532	0.0137251	0.00227815	1.7e-09	0.247289	A	C	-0.1219	0.05781	0.0350098	0.2464	A	C	41953
		rs55812947	7	44790807	-0.0160846	0.00292874	4e-08	0.129001	C	T	0.01007	0.07529	0.8936	0.1165	C	T	41953
		rs559355	11	75451281	-0.0446168	0.00269005	8.80035e-62	0.157349	T	A	0.04819	0.06462	0.4558	0.1671	T	A	41953
		rs57274629	1	66110292	0.0150043	0.0020611	3.29989e-13	0.35757	G	A	0.001407	0.05037	0.9777	0.3712	G	A	41953
		rs58473820	11	122514403	0.0207534	0.00202552	1.20005e-24	0.377992	T	C	-0.1115	0.05139	0.0300497	0.3963	T	C	41953
		rs59104589	2	242237902	0.0170163	0.00204114	7.59976e-17	0.358199	T	C	-0.06993	0.05085	0.169	0.3653	T	C	41953
		rs59347135	8	19750044	-0.0805948	0.00478788	1.39991e-63	0.046207	G	C	0.1034	0.1165	0.3748	0.04815	G	C	41953
		rs59894631	6	32505869	0.0234027	0.00245486	1.50003e-21	0.666597	C	A	0.0634	0.07085	0.3709	0.8235	C	A	41953
		rs6057911	20	30061695	0.0185812	0.00292074	2e-10	0.131284	G	C	-0.01453	0.07087	0.8376	0.1421	G	C	41953
		rs6062510	20	62372148	-0.0152419	0.00209559	3.50026e-13	0.674412	C	G	0.007307	0.05183	0.8879	0.695	C	G	41953
		rs613808	11	116710968	-0.0849696	0.00218306	1e-200	0.715399	G	A	0.04117	0.05458	0.4507	0.7073	G	A	41953
		rs61596977	8	95997165	-0.0155338	0.00282539	3.79997e-08	0.140376	T	C	0.01671	0.06923	0.8093	0.1463	T	C	41953
		rs61805076	1	182154990	-0.015348	0.00207699	1.50003e-13	0.333426	C	T	0.03806	0.05165	0.4612	0.3206	C	T	41953
		rs61980899	14	81676844	-0.0139977	0.00197925	1.50003e-12	0.537847	C	T	0.01746	0.04808	0.7165	0.5298	C	T	41953
		rs62114506	2	242793	0.0140502	0.00222524	2.69998e-10	0.262092	C	G	0.06146	0.05537	0.267	0.2869	C	G	41953
		rs62135193	2	48755477	-0.0108289	0.00197527	4.20001e-08	0.541376	T	C	0.02843	0.05025	0.5715	0.5197	T	C	41953
		rs6224	15	91423543	0.0125532	0.0019683	1.79999e-10	0.473585	T	G	-0.1207	0.04865	0.0129799	0.4743	T	G	41953
		rs62369502	5	43815578	-0.0214152	0.00369565	6.80002e-09	0.076477	C	T	-0.02518	0.093	0.7866	0.07561	C	T	41953
		rs62405458	5	180225919	-0.0147906	0.00254902	6.49995e-09	0.18267	T	C	-0.007771	0.06809	0.9091	0.1808	T	C	41953
		rs6448429	4	26066863	-0.0222015	0.0026563	6.4003e-17	0.166112	T	C	0.125	0.06371	0.0498104	0.1853	T	C	41953
		rs6469605	8	116601894	0.0349728	0.00198158	1e-69	0.568386	T	C	0.04947	0.04889	0.3116	0.5845	T	C	41953
		rs6505176	17	28661769	-0.0174387	0.00209523	8.60003e-17	0.331623	G	T	0.01857	0.05127	0.7172	0.3277	G	T	41953
		rs6557267	6	153433701	-0.0118925	0.00200039	2.80001e-09	0.403524	T	C	-0.08704	0.04881	0.0738397	0.4166	T	C	41953
		rs6705285	2	66709468	0.0111578	0.00197677	1.7e-08	0.609051	T	G	-0.0002668	0.0558	0.9962	0.6174	T	G	41953
		rs676210	2	21231524	0.0600946	0.00242305	8.70964e-136	0.205092	A	G	0.001127	0.05817	0.9845	0.2117	A	G	41953
		rs6765484	3	50041313	0.0204373	0.00196501	2.49977e-25	0.472703	T	C	-0.03065	0.04789	0.5222	0.4899	T	C	41953
		rs6772763	3	15702641	0.0128955	0.00198642	8.49963e-11	0.565136	C	T	-0.03475	0.04954	0.483	0.5645	C	T	41953
		rs6807935	3	141114293	-0.0126887	0.00206633	8.19993e-10	0.343276	G	A	0.004532	0.0504	0.9284	0.3274	G	A	41953
		rs681869	18	2981398	-0.0165331	0.00215035	1.50003e-14	0.704152	T	C	0.07213	0.05325	0.1755	0.7214	T	C	41953
		rs686030	9	15304782	0.056386	0.00281822	4.70002e-89	0.858646	A	C	-0.03162	0.07082	0.6562	0.8625	A	C	41953
		rs6977416	7	150542711	-0.0157606	0.00209756	5.70033e-14	0.334458	A	G	0.01112	0.05073	0.8264	0.3413	A	G	41953
		rs698927	1	93836218	0.0245539	0.00252916	2.80027e-22	0.183778	C	A	-0.1305	0.06394	0.0412401	0.1732	C	A	41953
		rs7032795	9	117134945	0.0145998	0.00197016	1.29987e-13	0.493507	C	T	0.0435	0.04865	0.3712	0.4773	C	T	41953
		rs7036107	9	92177897	-0.0112609	0.00200049	1.79999e-08	0.511088	G	A	0.02728	0.04911	0.5785	0.5139	G	A	41953
		rs7147511	14	100794818	-0.0146441	0.00198342	1.50003e-13	0.495499	T	C	-0.005626	0.04842	0.9075	0.4905	T	C	41953
		rs7170463	15	41888918	0.0161797	0.00211746	2.19989e-14	0.311339	G	A	-0.07794	0.05295	0.141	0.308	G	A	41953
		rs7216643	17	66827491	-0.0223626	0.00236278	2.90001e-21	0.223559	T	C	0.1474	0.05737	0.01017	0.2239	T	C	41953
		rs7238484	18	57735552	-0.0213669	0.00221605	5.30029e-22	0.268307	T	G	-0.01073	0.05375	0.8418	0.2699	T	G	41953
		rs7251640	19	18614935	0.0151586	0.00249926	1.29999e-09	0.194006	C	T	-0.09547	0.06217	0.1246	0.2016	C	T	41953
		rs72729623	4	154208278	-0.0153324	0.0028013	4.39997e-08	0.143413	T	C	-0.03142	0.07228	0.6637	0.1548	T	C	41953
		rs72761606	1	243740445	-0.0161075	0.0029005	2.80001e-08	0.131378	C	T	-0.09693	0.07125	0.1737	0.1409	C	T	41953
		rs72926946	2	203477868	-0.0154139	0.00214215	6.20012e-13	0.296458	A	C	-0.04322	0.05327	0.4172	0.3072	A	C	41953
		rs72959041	6	127454893	-0.0360896	0.00459848	4.19952e-15	0.049126	A	G	0.07357	0.1102	0.5042	0.04376	A	G	41953
		rs73052033	3	185828465	-0.0184412	0.00253065	3.19963e-13	0.185091	C	T	0.009864	0.06321	0.876	0.1705	C	T	41953
		rs73216701	3	108865293	0.0164708	0.00198166	9.3994e-17	0.429931	G	A	0.02419	0.0484	0.6172	0.4192	G	A	41953
		rs737338	19	11347657	-0.10808	0.00533159	2.29985e-91	0.035108	T	C	-0.1927	0.1297	0.1375	0.04801	T	C	41953
		rs74025321	16	68878721	-0.0298646	0.00372792	1.10002e-15	0.074272	G	A	0.05111	0.09291	0.5823	0.06521	G	A	41953
		rs74500135	9	106603816	0.073606	0.0103329	1.10002e-12	0.009827	C	T	-0.05722	0.3027	0.8492	0.0126	C	T	41953
		rs7503353	17	8107979	-0.0135158	0.00197236	7.29962e-12	0.532015	T	G	-0.02827	0.04776	0.554	0.5173	T	G	41953
		rs75104038	6	34190104	-0.0391467	0.00409914	1.29987e-21	0.06109	A	G	0.05316	0.1002	0.595899	0.05371	A	G	41953
		rs75152587	16	56579961	-0.0797507	0.00879219	1.20005e-19	0.012759	T	G	-0.3176	0.2395	0.1849	0.01392	T	G	41953
		rs75246752	1	145630111	0.0496761	0.00867089	1e-08	0.012875	C	G	-0.1055	0.2626	0.687999	0.01298	C	G	41953
		rs75265117	2	165518799	0.0316195	0.00301917	1.20005e-25	0.11993	G	C	0.01766	0.07205	0.8064	0.1243	G	C	41953
		rs75406471	10	5257647	-0.0246389	0.00272053	1.29987e-19	0.154253	A	G	0.005926	0.06684	0.9294	0.1414	A	G	41953
		rs76213248	19	11269893	0.021302	0.00200107	1.80011e-26	0.410374	T	C	0.03162	0.05	0.5271	0.3936	T	C	41953
		rs76428106	13	28604007	-0.0611895	0.00904242	1.29987e-11	0.012974	C	T	0.2335	0.2141	0.2755	0.0256	C	T	41953
		rs76456334	7	25827967	-0.0367073	0.0051179	7.39946e-13	0.039627	C	T	-0.1318	0.1363	0.3335	0.0301	C	T	41953
		rs76962725	1	224427133	-0.0297678	0.00523466	1.29999e-08	0.037263	A	G	0.0462	0.1317	0.7258	0.0341	A	G	41953
		rs7700617	5	39546706	-0.0127352	0.00196898	9.8992e-11	0.497345	A	C	-0.05772	0.04817	0.2308	0.5026	A	C	41953
		rs77960347	18	47109955	0.335992	0.00855615	1e-200	0.01329	G	A	-0.04999	0.2349	0.8315	0.01592	G	A	41953
		rs78058190	2	219699999	-0.0662337	0.00504914	2.60016e-39	0.050441	A	G	-0.08526	0.1399	0.542199	0.04582	A	G	41953
		rs7817574	8	144302570	0.0362105	0.002519	7.39946e-47	0.184902	C	T	-0.04803	0.06351	0.4495	0.1973	C	T	41953
		rs78296522	11	116648776	0.0682915	0.00475519	8.99912e-47	0.045117	A	C	-0.1433	0.1176	0.2231	0.04584	A	C	41953
		rs78608249	17	7455707	-0.0155496	0.00217141	8.00018e-13	0.29008	T	C	0.01924	0.053	0.7165	0.269	T	C	41953
		rs78807370	6	43761091	0.0159362	0.00276835	8.60003e-09	0.14785	A	G	0.1298	0.07044	0.0654003	0.1481	A	G	41953
		rs78965095	18	46617871	0.0436944	0.00696137	3.50002e-10	0.02028	T	C	0.2366	0.1649	0.1514	0.02136	T	C	41953
		rs7896518	10	65104500	0.0153997	0.00200475	1.59993e-14	0.428011	G	A	0.02342	0.04839	0.6284	0.4257	G	A	41953
		rs79506257	13	103553567	0.0282603	0.00464917	1.2e-09	0.047786	A	G	-0.02608	0.1186	0.826	0.05463	A	G	41953
		rs7952521	11	116385354	0.0270189	0.00330241	2.80027e-16	0.105535	A	G	0.0425	0.08587	0.6206	0.1118	A	G	41953
		rs79984435	16	56834234	-0.0855866	0.00337218	4.19759e-142	0.092203	A	G	0.02238	0.08437	0.790801	0.08404	A	G	41953
		rs80236739	15	58972699	-0.0322411	0.00450448	8.19974e-13	0.049836	G	A	0.2145	0.1336	0.1084	0.03798	G	A	41953
		rs8028785	15	43130646	0.0146329	0.00253358	7.69999e-09	0.18254	C	T	0.1064	0.06102	0.0811895	0.1792	C	T	41953
		rs8086351	18	47171888	0.096182	0.00257748	1e-200	0.824039	G	C	-0.01358	0.06429	0.8327	0.8286	G	C	41953
		rs8098618	18	21069269	0.0115362	0.00197395	5.1e-09	0.479414	T	C	-0.01704	0.04899	0.727999	0.4828	T	C	41953
		rs8103728	19	33900257	0.0228493	0.00208825	7.29962e-28	0.669595	G	C	-0.0008089	0.05136	0.9874	0.6597	G	C	41953
		rs9347737	6	163740322	-0.0111198	0.00200525	2.90001e-08	0.428349	G	A	0.006192	0.05156	0.9044	0.4527	G	A	41953
		rs9426827	1	154589965	0.0170728	0.00195828	2.80027e-18	0.478096	C	T	0.01889	0.04842	0.6965	0.4873	C	T	41953
		rs9471972	6	42915021	0.0268788	0.00196789	1.80011e-42	0.53516	A	G	0.07946	0.04803	0.0980709	0.522	A	G	41953
		rs9604045	13	113927208	0.0154221	0.00235515	5.79963e-11	0.253532	T	G	0.1363	0.0633	0.0312299	0.2676	T	G	41953
		rs9608972	22	30931307	-0.0174956	0.00230014	2.80027e-14	0.241455	C	T	0.05678	0.05602	0.3108	0.2357	C	T	41953
		rs9647335	3	135880410	0.0316374	0.00249696	8.60003e-37	0.191878	T	A	-0.07632	0.06174	0.2164	0.1831	T	A	41953
		rs976002	4	69343287	0.0230909	0.00228117	4.40048e-24	0.24529	G	A	0.09533	0.0575	0.0973307	0.2131	G	A	41953
		rs9817452	3	156795414	0.0174889	0.00202187	5.19996e-18	0.387699	T	G	0.005528	0.0498	0.9116	0.3888	T	G	41953
		rs9977268	21	46907287	-0.0182291	0.00246656	1.50003e-13	0.19875	T	C	-0.01384	0.0619	0.8229	0.2008	T	C	41953
		rs9987289	8	9183358	0.0852351	0.00339983	1e-138	0.908733	G	A	-0.06324	0.08623	0.4633	0.9128	G	A	41953
		rs9989419	16	56985139	0.114993	0.00199407	1e-200	0.60551	G	A	0.05077	0.05485	0.3547	0.6115	G	A	41953
Invasive mucinous ovarian cancer		rs10023962	4	177959511	0.0176607	0.00254251	3.80014e-12	0.816753	G	T	-0.02065	0.05329	0.6984	0.8184	G	T	42358
		rs10170658	2	238699970	-0.0132874	0.00235794	1.7e-08	0.222908	T	G	0.01501	0.04703	0.749601	0.243	T	G	42358
		rs10271082	7	1081562	-0.0190331	0.00199937	1.69981e-21	0.407793	C	G	0.02007	0.04064	0.6216	0.4094	C	G	42358
		rs1037117	15	102068658	0.0161057	0.00225649	9.49948e-13	0.254731	A	G	0.01813	0.04566	0.691301	0.2502	A	G	42358
		rs10404380	19	8466254	-0.0257904	0.00201461	1.59993e-37	0.604801	A	C	-0.05789	0.0419	0.1671	0.6065	A	C	42358
		rs1047891	2	211540507	-0.0256666	0.00210473	3.29989e-34	0.315663	A	C	-0.05241	0.04335	0.2267	0.3176	A	C	42358
		rs10489044	4	87976387	-0.0183462	0.00246586	1e-13	0.199084	G	A	-0.1298	0.05172	0.0121099	0.1935	G	A	42358
		rs10504477	8	71338185	-0.0121174	0.00199318	1.2e-09	0.412293	C	T	-0.01387	0.03996	0.728501	0.4447	C	T	42358
		rs1055582	4	39700173	0.0155609	0.00196562	2.39994e-15	0.505137	T	C	0.0537	0.0406	0.1859	0.5221	T	C	42358
		rs10750766	11	65473798	-0.0147925	0.00216197	7.8001e-12	0.709869	A	C	-0.03484	0.04353	0.4235	0.7195	A	C	42358
		rs10752898	1	183077896	0.0125396	0.00196775	1.89998e-10	0.55762	C	T	-0.07671	0.03954	0.0523805	0.5522	C	T	42358
		rs10798615	1	178513895	-0.0153188	0.00196392	6.20012e-15	0.533322	G	T	-0.06973	0.03981	0.0798601	0.5301	G	T	42358
		rs1086056	3	154088411	-0.0188503	0.00271238	3.69999e-12	0.844669	G	T	0.1056	0.05759	0.0667698	0.8566	G	T	42358
		rs10883451	10	101924418	0.022096	0.00196056	1.80011e-29	0.496282	C	T	-0.007453	0.03948	0.8503	0.4857	C	T	42358
		rs10917383	1	23788994	0.0203915	0.00296088	5.70033e-12	0.875246	G	A	0.01453	0.06047	0.8101	0.8734	G	A	42358
		rs11021232	11	95320808	-0.0164557	0.00256026	1.29999e-10	0.181005	C	T	0.001682	0.05196	0.9742	0.1799	C	T	42358
		rs11089620	22	21922456	-0.0321639	0.00251317	1.69981e-37	0.188588	G	C	0.08055	0.04978	0.1056	0.1868	G	C	42358
		rs111849006	14	52581893	0.0146894	0.00260225	1.7e-08	0.181219	A	G	-0.01316	0.05622	0.815	0.1661	A	G	42358
		rs11216920	11	118462554	0.0250384	0.00354197	1.59993e-12	0.084072	G	A	0.009284	0.07443	0.9007	0.08099	G	A	42358
		rs11226108	11	103870755	-0.0146559	0.00249387	4.20001e-09	0.191516	C	G	0.03266	0.05042	0.517101	0.1825	C	G	42358
		rs1125873	9	107721423	0.0122955	0.00197818	5.1e-10	0.492029	T	A	0.003433	0.0411	0.9334	0.4932	T	A	42358
		rs112928559	8	19979846	-0.0367572	0.005252	2.60016e-12	0.039869	T	C	-0.192	0.1516	0.2052	0.03991	T	C	42358
		rs113011842	2	128611133	-0.0132464	0.00212982	5e-10	0.305787	C	T	-0.001377	0.07034	0.9844	0.91331	T	TA	42358
		rs1132274	20	17596155	-0.0287721	0.0027161	3.19963e-26	0.154087	A	C	0.03864	0.05686	0.4967	0.158	A	C	42358
		rs11429307	5	55857025	0.0223154	0.00250419	5.00035e-19	0.808887	G	GT	0.01447	0.05207	0.781101	0.8206	G	GT	42358
		rs11481448	20	22146056	0.0114668	0.00197074	5.89997e-09	0.497412	A	AT	0.0009045	0.03957	0.9818	0.5157	A	AT	42358
		rs116006942	5	53405314	-0.0283109	0.00415365	9.3994e-12	0.060786	A	G	0.1062	0.08172	0.1937	0.05393	A	G	42358
		rs11632618	15	58724706	0.108049	0.00384587	1.09901e-173	0.06962	A	G	0.003021	0.08397	0.9713	0.06959	A	G	42358
		rs11641548	16	88039447	-0.0130768	0.00197499	3.59998e-11	0.43959	C	A	0.02156	0.04012	0.590999	0.406	C	A	42358
		rs1168124	1	63139730	0.0426112	0.00205353	1.20005e-95	0.65073	T	C	0.04165	0.042	0.3214	0.6592	T	C	42358
		rs11691486	2	100796182	0.0141328	0.00230186	8.30004e-10	0.240048	C	T	-0.01126	0.0468	0.8098	0.2262	C	T	42358
		rs117399007	15	59264999	-0.0288859	0.00484793	2.5e-09	0.043444	T	C	-0.03771	0.1145	0.741899	0.03434	T	C	42358
		rs11754773	6	34577257	-0.0400977	0.00338901	2.70023e-32	0.093405	G	A	0.01833	0.06698	0.7843	0.08749	G	A	42358
		rs117739035	11	408174	-0.0305721	0.00527087	6.59994e-09	0.035802	T	G	0.2267	0.1307	0.0829201	0.03631	T	G	42358
		rs117853493	8	20056640	0.0567003	0.00803613	1.69981e-12	0.015074	A	G	0.2046	0.167	0.2205	0.01671	A	G	42358
		rs11870735	17	481604	-0.0152398	0.00254853	2.19999e-09	0.180979	T	C	0.06999	0.05138	0.1732	0.1915	T	C	42358
		rs12044156	1	219679967	-0.0119199	0.00197231	1.5e-09	0.563837	C	G	-0.02297	0.0402	0.5677	0.563	C	G	42358
		rs12045101	1	110267651	-0.0148797	0.00229453	8.9002e-11	0.240915	T	C	-0.0109	0.04635	0.814	0.2474	T	C	42358
		rs12273363	11	27744859	-0.0197428	0.00242496	3.90032e-16	0.205682	C	T	-0.03632	0.05202	0.485	0.1894	C	T	42358
		rs12436555	14	24634825	-0.0146547	0.00260342	1.79999e-08	0.173179	A	G	-0.0371	0.05368	0.4896	0.1661	A	G	42358
		rs12462109	19	52343496	-0.0134097	0.00216974	6.4e-10	0.287067	T	C	-0.003376	0.0443	0.9393	0.2824	T	C	42358
		rs1260326	2	27730940	-0.0258112	0.00200095	4.49987e-38	0.604673	C	T	0.01423	0.04077	0.726999	0.6093	C	T	42358
		rs12740374	1	109817590	0.0442974	0.00235869	1.10002e-78	0.220913	T	G	-0.004463	0.04766	0.9254	0.2154	T	G	42358
		rs12898210	15	58639710	-0.0491359	0.00300967	6.4003e-60	0.121583	G	T	0.06457	0.05941	0.2771	0.1336	G	T	42358
		rs12943517	17	4083923	-0.0118613	0.00212624	2.39999e-08	0.310724	A	G	-0.07525	0.04309	0.0807402	0.3057	A	G	42358
		rs12977604	19	45442528	0.0373935	0.0020925	1.99986e-71	0.499196	G	C	0.08954	0.04251	0.0351803	0.4978	G	C	42358
		rs12987470	2	188323311	0.012042	0.00215213	2.19999e-08	0.294649	T	A	0.02163	0.04305	0.6153	0.3115	T	A	42358
		rs13024140	2	111710863	-0.0115424	0.00198701	6.29999e-09	0.415283	C	G	-0.1216	0.04097	0.00289301	0.4099	C	G	42358
		rs13059175	3	152062241	0.0148346	0.00213401	3.59998e-12	0.299999	T	C	-0.008175	0.04368	0.8515	0.2897	T	C	42358
		rs13107325	4	103188709	-0.071753	0.00372931	1.69981e-82	0.074994	T	C	-0.001352	0.07892	0.9863	0.07828	T	C	42358
		rs13108218	4	3443931	-0.01333	0.00203151	5.30029e-11	0.614914	G	A	-0.05003	0.04174	0.2307	0.6125	G	A	42358
		rs1318175	15	58586129	-0.0780529	0.00268206	3.39625e-186	0.159965	T	C	-0.04371	0.05451	0.4227	0.1519	T	C	42358
		rs133015	22	38572526	0.0200344	0.00198398	5.60015e-24	0.44	G	C	0.0227	0.03946	0.5651	0.4374	G	C	42358
		rs13326165	3	52532118	-0.0195454	0.00242685	8.00018e-16	0.795376	G	A	0.03558	0.04969	0.474	0.7974	G	A	42358
		rs13379043	14	74250126	0.0217854	0.00222966	1.50003e-22	0.280373	C	T	0.01276	0.04672	0.784701	0.2882	C	T	42358
		rs13402475	2	3639909	-0.0240101	0.00257281	1e-20	0.815145	G	C	-0.01836	0.0503	0.7151	0.8195	G	C	42358
		rs138354839	5	180416174	-0.0671387	0.00865796	8.9002e-15	0.015103	A	C	-0.1	0.2061	0.627401	0.01331	A	C	42358
		rs1395221	4	24626903	-0.0132838	0.00201044	3.90032e-11	0.397633	T	G	0.03997	0.04058	0.3247	0.3944	T	G	42358
		rs1400362	3	185883562	0.0125215	0.00226712	3.29997e-08	0.741488	C	T	-0.04557	0.04643	0.3263	0.7389	C	T	42358
		rs140584594	1	110232983	0.035674	0.00219152	1.39991e-59	0.729711	G	A	-0.01754	0.1198	0.8836	0.04355	G	A	42358
		rs1406982	6	117236853	-0.0142625	0.00211146	1.39991e-11	0.313873	A	T	0.02371	0.04252	0.577	0.3182	A	T	42358
		rs141368429	11	117221862	-0.0569584	0.00458365	1.9002e-35	0.055929	T	C	0.07249	0.1028	0.480799	0.04722	T	C	42358
		rs144033177	20	571467	-0.0494186	0.0080641	8.9e-10	0.015828	C	A	-0.01055	0.1725	0.9512	0.01934	C	A	42358
		rs144311893	19	45423944	0.122697	0.00690208	1.10002e-70	0.021987	T	C	0.07178	0.141	0.6106	0.02664	T	C	42358
		rs144475339	16	56162685	0.0581829	0.0104937	2.90001e-08	0.01056	C	G	0.0124	0.1966	0.9497	0.01645	C	G	42358
		rs1446585	2	136407479	0.0185954	0.00223649	9.20026e-17	0.244189	G	A	-0.02525	0.04688	0.590101	0.3543	G	A	42358
		rs145947882	17	41809207	-0.136427	0.00627244	6.9024e-105	0.026076	C	A	-0.05366	0.1406	0.7008	0.02559	C	A	42358
		rs147772065	9	107732530	0.0314363	0.00540463	5.99998e-09	0.034764	C	G	0.04896	0.118	0.6781	0.03075	C	G	42358
		rs148827772	4	110766064	-0.057089	0.00700743	3.69999e-16	0.022589	G	A	0.2734	0.1355	0.0436395	0.02629	G	A	42358
		rs150237291	18	46781014	0.0494709	0.00674777	2.29985e-13	0.021812	C	T	-0.03963	0.1471	0.787601	0.01814	C	T	42358
		rs150483923	7	106957161	0.0197365	0.0023555	5.30029e-17	0.225932	A	C	-0.01787	0.0486	0.713099	0.2179	A	C	42358
		rs150844304	15	43726625	-0.0753334	0.00615615	1.99986e-34	0.025949	C	A	0.06978	0.1254	0.577801	0.02762	C	A	42358
		rs1540687	5	111246489	0.0116627	0.00209933	2.80001e-08	0.674487	T	A	0.0009141	0.0416	0.9825	0.6596	T	A	42358
		rs1601933	15	58671559	-0.0842338	0.00199576	1e-200	0.466597	T	C	-0.02445	0.04164	0.5571	0.4709	T	C	42358
		rs1661052	11	2942593	0.0293691	0.00340349	6.20012e-18	0.908498	A	G	-0.05424	0.06964	0.4361	0.9015	A	G	42358
		rs17008972	3	71756272	0.0192616	0.00298016	1e-10	0.124198	A	G	0.0034	0.06005	0.9549	0.1341	A	G	42358
		rs17138358	7	17920253	-0.0261653	0.00200552	6.59933e-39	0.398512	C	G	0.04604	0.04092	0.2606	0.4017	C	G	42358
		rs17326656	2	48962291	-0.0181882	0.00230557	3.10027e-15	0.238733	T	G	-0.02388	0.0491	0.6267	0.2242	T	G	42358
		rs174566	11	61592362	-0.0349039	0.00205457	1e-64	0.350206	G	A	-0.002214	0.04193	0.9579	0.3404	G	A	42358
		rs1771591	1	161610734	-0.012735	0.00204183	4.49997e-10	0.487444	A	G	0.04171	0.04494	0.3534	0.5068	A	G	42358
		rs17883513	7	94974185	0.029944	0.00538771	2.69998e-08	0.034361	G	A	0.02872	0.1119	0.7974	0.03309	G	A	42358
		rs1789896	4	100256984	0.0149273	0.00195991	2.60016e-14	0.513472	A	G	-0.04302	0.03955	0.2767	0.5011	A	G	42358
		rs1800961	20	43042364	-0.149001	0.00566244	1.30017e-152	0.031062	T	C	-0.107	0.1165	0.3584	0.02708	T	C	42358
		rs1852922	3	70936712	0.0123581	0.00212826	6.4e-09	0.69011	A	G	0.04995	0.04325	0.2481	0.6754	A	G	42358
		rs1862205	5	108656635	0.0110691	0.00200091	3.2e-08	0.404644	A	G	0.05511	0.04117	0.1812	0.4088	A	G	42358
		rs188502504	5	131121165	-0.0291118	0.00525498	2.99999e-08	0.036433	C	T	0.1901	0.09351	0.0420097	0.03721	C	T	42358
		rs1919309	11	14029854	0.0116908	0.00196745	2.80001e-09	0.508795	C	T	0.02201	0.04036	0.5856	0.5025	C	T	42358
		rs1970811	10	126696496	-0.0116143	0.00197362	4e-09	0.457761	C	T	0.01888	0.03958	0.6334	0.4397	C	T	42358
		rs199717562	1	55491851	0.015199	0.00261841	6.4e-09	0.195044	G	A	-0.02393	0.05614	0.6699	0.1951	G	A	42358
		rs200561116	16	67972194	-0.0570866	0.00310344	1.39991e-75	0.885895	A	AT	-0.0928	0.05888	0.1182	0.8661	A	AT	42358
		rs2066714	9	107586753	0.054303	0.00292716	7.89951e-77	0.128552	C	T	0.1193	0.05864	0.0419402	0.1258	C	T	42358
		rs2068888	10	94839642	0.0134211	0.00197105	9.79941e-12	0.450403	A	G	-0.06256	0.03951	0.1134	0.4613	A	G	42358
		rs2071379	17	26695832	-0.0214336	0.00199927	8.10028e-27	0.595245	G	A	0.005322	0.03997	0.8941	0.5734	G	A	42358
		rs2111705	14	75261641	-0.0149276	0.0019717	3.69999e-14	0.543888	A	G	-0.01993	0.03988	0.6172	0.5484	A	G	42358
		rs2159935	4	55521017	0.0114396	0.00196234	5.60003e-09	0.490312	A	G	0.0144	0.04016	0.7199	0.4776	A	G	42358
		rs2245095	10	122857596	-0.025599	0.00344877	1.10002e-13	0.088862	T	C	-0.01324	0.06783	0.8453	0.09849	T	C	42358
		rs2247355	8	103876780	0.0177172	0.00253838	2.99985e-12	0.182653	T	C	0.0227	0.05047	0.6528	0.181	T	C	42358
		rs2256720	20	46279531	0.0121751	0.00197748	7.39997e-10	0.444499	C	T	-0.007589	0.03991	0.8492	0.4502	C	T	42358
		rs2269434	11	47360412	0.0346097	0.00205762	1.69981e-63	0.345387	C	T	0.02665	0.04144	0.5203	0.341	C	T	42358
		rs2281719	1	230297659	0.0534464	0.00201161	1.49968e-155	0.612469	T	C	-0.03276	0.04183	0.4336	0.6151	T	C	42358
		rs2294915	22	44340904	-0.0199868	0.00233124	1e-17	0.231744	T	C	-0.03237	0.0476	0.4964	0.2295	T	C	42358
		rs2297409	9	107576246	-0.0366326	0.00247546	1.50003e-49	0.194714	A	G	0.02855	0.05377	0.5955	0.1947	A	G	42358
		rs2298214	1	935222	-0.0131486	0.00199824	4.70002e-11	0.577488	A	C	-0.01671	0.04344	0.7005	0.582	A	C	42358
		rs2298624	18	47429022	0.0319587	0.00288956	1.99986e-28	0.132474	T	C	-0.00794	0.05773	0.8906	0.1361	T	C	42358
		rs2302263	11	64021821	-0.0285016	0.00345206	1.50003e-16	0.0887	T	C	0.06129	0.06757	0.3644	0.08469	T	C	42358
		rs2305696	16	57157206	-0.018423	0.00195245	3.90032e-21	0.486258	T	C	-0.05893	0.04249	0.1655	0.4979	T	C	42358
		rs235314	21	46271452	-0.0214751	0.00197484	1.50003e-27	0.532284	T	C	0.01063	0.03979	0.7893	0.5339	T	C	42358
		rs2362541	2	30478453	-0.0112615	0.00195989	9.09997e-09	0.507575	G	T	0.01795	0.03952	0.6497	0.5041	G	T	42358
		rs2395158	6	32374595	-0.0344264	0.00261038	1e-39	0.16935	G	A	-0.07439	0.0549	0.1754	0.1581	G	A	42358
		rs2419605	10	113978097	-0.0312837	0.00277987	2.19989e-29	0.147796	G	A	0.0004222	0.05806	0.9942	0.1543	G	A	42358
		rs2424993	20	33104592	-0.0161362	0.00214155	4.90004e-14	0.697876	C	G	0.005964	0.04339	0.8906	0.6975	C	G	42358
		rs2494747	14	105258437	-0.0322265	0.00202366	4.30031e-57	0.615762	T	G	0.008086	0.04185	0.8468	0.6182	T	G	42358
		rs2520096	9	136919416	0.0140397	0.00221413	2.30001e-10	0.270128	G	A	0.0703	0.04336	0.1049	0.3027	G	A	42358
		rs2540951	2	65276736	0.01211	0.00201943	2e-09	0.376251	G	A	-0.02539	0.04132	0.5389	0.4034	G	A	42358
		rs2544654	5	72888280	0.0128434	0.00217845	3.69999e-09	0.715237	T	G	-0.05074	0.04432	0.2522	0.718	T	G	42358
		rs254559	5	134444982	-0.0170773	0.0020013	1.39991e-17	0.40484	A	C	0.07833	0.04101	0.0561604	0.4017	A	C	42358
		rs2642438	1	220970028	0.0291285	0.00213949	3.29989e-42	0.702624	G	A	-0.02177	0.04396	0.6205	0.7046	G	A	42358
		rs267738	1	150940625	0.0343761	0.00236534	7.50067e-48	0.219299	G	T	-0.05575	0.04913	0.2564	0.2096	G	T	42358
		rs2726112	7	36178753	-0.0138549	0.00196994	1.99986e-12	0.453816	G	A	-0.006265	0.03964	0.8744	0.4644	G	A	42358
		rs2740488	9	107661742	-0.0804019	0.00222407	1e-200	0.265536	C	A	-0.08382	0.0457	0.06665	0.2659	C	A	42358
		rs2803619	10	113934384	-0.0374903	0.00219505	2.09991e-65	0.724683	C	G	0.05671	0.04433	0.2009	0.7116	C	G	42358
		rs2804894	10	33647091	0.0162537	0.00224777	4.79954e-13	0.734838	A	G	-0.0671	0.0453	0.1385	0.7386	A	G	42358
		rs28362901	15	74712937	-0.0246353	0.00345669	1e-12	0.088368	A	C	-0.004175	0.07173	0.9536	0.08849	A	C	42358
		rs286965	5	153360230	-0.0160285	0.00203382	3.19963e-15	0.632207	C	T	-0.03322	0.04074	0.4149	0.6272	C	T	42358
		rs28824216	4	92599431	0.0378245	0.00674912	2.1e-08	0.021793	T	C	-0.01491	0.1352	0.9122	0.02323	T	C	42358
		rs2925979	16	81534790	0.0285287	0.00212908	6.09958e-41	0.69987	C	T	-0.01407	0.0428	0.7424	0.7037	C	T	42358
		rs2943645	2	227099180	-0.0338732	0.00204772	1.80011e-61	0.646764	T	C	-0.02678	0.04105	0.5142	0.6281	T	C	42358
		rs2963468	5	158003020	-0.0173619	0.00232896	8.99912e-14	0.235288	G	A	-0.0626	0.04769	0.1893	0.2386	G	A	42358
		rs2965169	19	45251156	0.0188372	0.00201158	7.59976e-21	0.388716	C	A	0.03627	0.04245	0.393	0.3944	C	A	42358
		rs2972166	3	12316339	0.0149974	0.00220729	1.10002e-11	0.274658	A	G	-0.08355	0.04505	0.0636195	0.2787	A	G	42358
		rs2999141	1	23832103	-0.0121341	0.00222468	4.90004e-08	0.275749	C	A	-0.05131	0.04718	0.2767	0.2908	C	A	42358
		rs326	8	19819439	0.0827185	0.00214788	1e-200	0.293968	G	A	0.01565	0.0435	0.719	0.2986	G	A	42358
		rs33042	16	28139077	0.0166688	0.00227684	2.49977e-13	0.246125	A	G	0.0199	0.04661	0.6694	0.2618	A	G	42358
		rs34045894	10	33967489	-0.0147562	0.00270319	4.79999e-08	0.156314	A	G	0.0144	0.05408	0.79	0.1419	A	G	42358
		rs34138141	17	40781561	-0.0180909	0.00218637	1.29987e-16	0.280674	T	G	-0.0836	0.04654	0.0708093	0.2635	T	G	42358
		rs34180494	15	75370012	-0.0128704	0.00219833	4.79999e-09	0.273764	C	A	-0.0467	0.04461	0.2952	0.289	C	A	42358
		rs34397747	1	27092322	-0.0393293	0.00355947	2.19989e-28	0.084314	C	T	0.1241	0.06938	0.0736207	0.08803	C	T	42358
		rs34518086	7	130442603	-0.0248328	0.00199919	1.99986e-35	0.462783	C	CT	0.0314	0.04155	0.4499	0.4737	C	CT	42358
		rs34642857	3	123051019	-0.0133464	0.00227583	4.49997e-09	0.250631	C	T	-0.06345	0.0478	0.1844	0.2235	C	T	42358
		rs34767118	7	50271064	0.0169225	0.00210261	8.4004e-16	0.325924	G	A	-0.01845	0.04366	0.6726	0.3272	G	A	42358
		rs34955778	16	15139594	-0.0124025	0.00197989	3.69999e-10	0.418701	C	T	-0.002232	0.04098	0.9566	0.4348	C	T	42358
		rs34999031	4	57944852	-0.0120937	0.00201713	2e-09	0.426365	A	AT	0.03416	0.04208	0.4169	0.4742	A	AT	42358
		rs35135293	2	20363666	-0.0217004	0.00196743	2.70023e-28	0.518821	T	C	-0.01268	0.04007	0.751701	0.5276	T	C	42358
		rs351862	5	176541370	0.0184158	0.00309396	2.59998e-09	0.114501	T	C	0.06125	0.05989	0.3065	0.1337	T	C	42358
		rs35580554	13	49519535	-0.0144459	0.00201768	8.10028e-13	0.60368	A	ATATT	0.00377	0.04207	0.9286	0.6124	A	ATATT	42358
		rs35745599	7	6451080	0.0284306	0.0022991	4.00037e-35	0.238631	T	C	-0.0215	0.04799	0.654201	0.2231	T	C	42358
		rs35909200	16	72156666	0.0189094	0.00267946	1.69981e-12	0.157388	G	T	0.0076	0.05454	0.8892	0.1476	G	T	42358
		rs36024006	8	121887377	-0.0178019	0.00196944	1.59993e-19	0.451989	A	G	-0.05475	0.04052	0.1767	0.4535	A	G	42358
		rs36096231	8	72399623	-0.0207809	0.0037859	4e-08	0.072481	T	C	-0.1411	0.09929	0.1554	0.0503	T	C	42358
		rs367070	19	54800500	0.0390583	0.00235452	8.4004e-62	0.225382	G	A	-0.05252	0.05179	0.3105	0.2163	G	A	42358
		rs367677	14	69273090	0.0174735	0.0023124	4.10015e-14	0.240005	G	A	-0.01903	0.04736	0.6878	0.2217	G	A	42358
		rs3732356	3	119529113	-0.0367324	0.00398002	2.70023e-20	0.93378	T	G	-0.05299	0.08056	0.5132	0.9278	T	G	42358
		rs3740688	11	47380340	0.0156042	0.00197254	2.60016e-15	0.544632	T	G	-0.04273	0.03961	0.2806	0.551	T	G	42358
		rs3747973	1	205677148	0.0148472	0.00199494	9.8992e-14	0.592553	G	A	0.01245	0.04075	0.759899	0.597	G	A	42358
		rs3749748	5	127350549	0.0220635	0.00228295	4.30031e-22	0.247259	T	C	0.04739	0.04643	0.3074	0.2348	T	C	42358
		rs3760230	17	1994071	-0.013626	0.00198867	7.29962e-12	0.579267	G	C	-0.05324	0.04082	0.1921	0.5824	G	C	42358
		rs3768321	1	40035928	-0.0422764	0.00246498	6.20012e-66	0.196773	T	G	-0.09029	0.05229	0.0842209	0.1894	T	G	42358
		rs3798233	6	116317092	0.0179824	0.00199898	2.29985e-19	0.402016	C	A	-0.07852	0.04075	0.0539896	0.4258	C	A	42358
		rs3802548	10	45952745	0.0340679	0.00229726	9.3994e-50	0.240427	A	T	0.05819	0.04542	0.2002	0.2576	A	T	42358
		rs3818716	17	16851834	-0.0127148	0.00204635	5.19996e-10	0.364549	T	C	-0.04962	0.04078	0.2238	0.3809	T	C	42358
		rs3828960	7	135194613	-0.0146086	0.00242641	1.7e-09	0.206522	G	A	0.01986	0.04961	0.6889	0.1965	G	A	42358
		rs3915932	10	80941936	0.0158209	0.00199475	2.19989e-15	0.414974	C	G	0.03757	0.04033	0.3516	0.4113	C	G	42358
		rs4052908	6	139842576	0.0154632	0.00205027	4.60045e-14	0.635826	AATT	A	0.006265	0.04096	0.8784	0.6152	AATT	A	42358
		rs41272086	6	161008646	-0.037348	0.00319457	1.39991e-31	0.105579	A	G	-0.04173	0.06614	0.5281	0.1076	A	G	42358
		rs4239651	20	46340596	0.0264226	0.00242837	1.39991e-27	0.79439	C	T	-0.02702	0.0532	0.611499	0.8019	C	T	42358
		rs429358	19	45411941	-0.102539	0.00271512	1e-200	0.154478	C	T	-0.03723	0.05686	0.5127	0.1374	C	T	42358
		rs4441609	3	36892717	0.0110807	0.00202443	4.39997e-08	0.625576	C	T	-0.03163	0.04125	0.4432	0.6053	C	T	42358
		rs4599108	2	85543222	0.0140463	0.00198176	1.39991e-12	0.487598	T	C	-0.0165	0.03987	0.6789	0.4946	T	C	42358
		rs4632228	18	19641009	-0.01986	0.00240757	1.59993e-16	0.209496	T	G	-0.06166	0.04895	0.2077	0.2214	T	G	42358
		rs4660586	1	42407229	0.0125868	0.00223611	1.79999e-08	0.73925	T	C	0.02587	0.04477	0.5633	0.7338	T	C	42358
		rs4676609	3	39214256	0.0149357	0.00247368	1.6e-09	0.196448	T	C	0.09156	0.04959	0.0667206	0.1982	T	C	42358
		rs4725969	7	150558515	0.0124013	0.00208426	2.69998e-09	0.339656	T	C	-0.00288	0.04199	0.9453	0.3317	T	C	42358
		rs472629	1	20917108	-0.0182717	0.0020755	1.29987e-18	0.333138	A	G	0.04379	0.04274	0.3056	0.3103	A	G	42358
		rs4784709	16	56711375	-0.0617963	0.00494325	7.39946e-36	0.959184	A	T	0.07182	0.1009	0.4767	0.9613	A	T	42358
		rs4795386	17	37746847	0.0255755	0.00220821	5.10035e-31	0.723594	G	A	-0.02407	0.04405	0.5848	0.7175	G	A	42358
		rs4807462	19	3408665	-0.0114556	0.0020561	2.5e-08	0.359573	T	A	0.02603	0.04237	0.539	0.3709	T	A	42358
		rs4820346	22	39125074	0.0130171	0.00213798	1.09999e-09	0.692925	G	C	-0.02142	0.04278	0.616601	0.6766	G	C	42358
		rs4875043	8	144496772	-0.0151546	0.00240369	2.90001e-10	0.216842	C	A	-0.00733	0.05007	0.8836	0.2166	C	A	42358
		rs4930352	11	66066993	0.0167274	0.00199616	5.30029e-17	0.494116	T	G	0.05097	0.04004	0.203	0.4734	T	G	42358
		rs49675	8	9151688	0.0212458	0.00330763	1.29999e-10	0.09805	A	G	-0.01731	0.06821	0.7997	0.1009	A	G	42358
		rs532436	9	136149830	0.0304626	0.00252555	1.69981e-33	0.184527	A	G	0.1321	0.04848	0.00697108	0.1976	A	G	42358
		rs55710224	7	100698648	0.0121553	0.00196433	6.1e-10	0.498535	A	G	-0.03772	0.04034	0.3497	0.4872	A	G	42358
		rs557933	1	234853268	0.0190421	0.00196414	3.19963e-22	0.520257	C	A	-0.1206	0.04041	0.00284302	0.5397	C	A	42358
		rs55801554	5	158622532	0.0137251	0.00227815	1.7e-09	0.247289	A	C	0.04396	0.04599	0.3392	0.2464	A	C	42358
		rs55812947	7	44790807	-0.0160846	0.00292874	4e-08	0.129001	C	T	0.04584	0.06299	0.4668	0.1165	C	T	42358
		rs559355	11	75451281	-0.0446168	0.00269005	8.80035e-62	0.157349	T	A	0.06158	0.05198	0.2362	0.1671	T	A	42358
		rs57274629	1	66110292	0.0150043	0.0020611	3.29989e-13	0.35757	G	A	0.07488	0.04104	0.0680597	0.3712	G	A	42358
		rs58473820	11	122514403	0.0207534	0.00202552	1.20005e-24	0.377992	T	C	-0.04963	0.04207	0.2381	0.3963	T	C	42358
		rs59104589	2	242237902	0.0170163	0.00204114	7.59976e-17	0.358199	T	C	-0.02125	0.04159	0.609399	0.3653	T	C	42358
		rs59347135	8	19750044	-0.0805948	0.00478788	1.39991e-63	0.046207	G	C	-0.06034	0.1013	0.551501	0.04815	G	C	42358
		rs59894631	6	32505869	0.0234027	0.00245486	1.50003e-21	0.666597	C	A	0.08364	0.05854	0.1531	0.8235	C	A	42358
		rs6057911	20	30061695	0.0185812	0.00292074	2e-10	0.131284	G	C	-0.09544	0.0588	0.1045	0.1421	G	C	42358
		rs6062510	20	62372148	-0.0152419	0.00209559	3.50026e-13	0.674412	C	G	0.05904	0.04313	0.171	0.695	C	G	42358
		rs613808	11	116710968	-0.0849696	0.00218306	1e-200	0.715399	G	A	0.05302	0.04436	0.232	0.7073	G	A	42358
		rs61596977	8	95997165	-0.0155338	0.00282539	3.79997e-08	0.140376	T	C	0.0163	0.05671	0.7738	0.1463	T	C	42358
		rs61805076	1	182154990	-0.015348	0.00207699	1.50003e-13	0.333426	C	T	0.04403	0.04265	0.3019	0.3206	C	T	42358
		rs61980899	14	81676844	-0.0139977	0.00197925	1.50003e-12	0.537847	C	T	-0.002136	0.03977	0.9572	0.5298	C	T	42358
		rs62114506	2	242793	0.0140502	0.00222524	2.69998e-10	0.262092	C	G	0.02411	0.04607	0.600701	0.2869	C	G	42358
		rs62135193	2	48755477	-0.0108289	0.00197527	4.20001e-08	0.541376	T	C	0.03565	0.04151	0.3904	0.5197	T	C	42358
		rs6224	15	91423543	0.0125532	0.0019683	1.79999e-10	0.473585	T	G	-0.01765	0.03993	0.6584	0.4743	T	G	42358
		rs62369502	5	43815578	-0.0214152	0.00369565	6.80002e-09	0.076477	C	T	0.09127	0.07492	0.2231	0.07561	C	T	42358
		rs62405458	5	180225919	-0.0147906	0.00254902	6.49995e-09	0.18267	T	C	-0.1186	0.05691	0.0370903	0.1808	T	C	42358
		rs6448429	4	26066863	-0.0222015	0.0026563	6.4003e-17	0.166112	T	C	0.01694	0.05391	0.753401	0.1853	T	C	42358
		rs6469605	8	116601894	0.0349728	0.00198158	1e-69	0.568386	T	C	-0.08346	0.04014	0.0375898	0.5845	T	C	42358
		rs6505176	17	28661769	-0.0174387	0.00209523	8.60003e-17	0.331623	G	T	-0.03402	0.04272	0.4258	0.3277	G	T	42358
		rs6557267	6	153433701	-0.0118925	0.00200039	2.80001e-09	0.403524	T	C	-0.003812	0.04002	0.9241	0.4166	T	C	42358
		rs6705285	2	66709468	0.0111578	0.00197677	1.7e-08	0.609051	T	G	0.03429	0.04638	0.459701	0.6174	T	G	42358
		rs676210	2	21231524	0.0600946	0.00242305	8.70964e-136	0.205092	A	G	0.001873	0.048	0.9689	0.2117	A	G	42358
		rs6765484	3	50041313	0.0204373	0.00196501	2.49977e-25	0.472703	T	C	-0.07752	0.03964	0.0505196	0.4899	T	C	42358
		rs6772763	3	15702641	0.0128955	0.00198642	8.49963e-11	0.565136	C	T	0.04174	0.04091	0.3076	0.5645	C	T	42358
		rs6807935	3	141114293	-0.0126887	0.00206633	8.19993e-10	0.343276	G	A	0.05422	0.04142	0.1906	0.3274	G	A	42358
		rs681869	18	2981398	-0.0165331	0.00215035	1.50003e-14	0.704152	T	C	-0.04513	0.04348	0.2993	0.7214	T	C	42358
		rs686030	9	15304782	0.056386	0.00281822	4.70002e-89	0.858646	A	C	-0.006406	0.05883	0.9133	0.8625	A	C	42358
		rs6977416	7	150542711	-0.0157606	0.00209756	5.70033e-14	0.334458	A	G	0.03333	0.04163	0.4234	0.3413	A	G	42358
		rs698927	1	93836218	0.0245539	0.00252916	2.80027e-22	0.183778	C	A	0.0009114	0.05175	0.9859	0.1732	C	A	42358
		rs7032795	9	117134945	0.0145998	0.00197016	1.29987e-13	0.493507	C	T	0.002966	0.04007	0.941	0.4773	C	T	42358
		rs7036107	9	92177897	-0.0112609	0.00200049	1.79999e-08	0.511088	G	A	-0.005243	0.04067	0.8974	0.5139	G	A	42358
		rs7147511	14	100794818	-0.0146441	0.00198342	1.50003e-13	0.495499	T	C	0.07	0.03996	0.0798307	0.4905	T	C	42358
		rs7170463	15	41888918	0.0161797	0.00211746	2.19989e-14	0.311339	G	A	-0.07591	0.0439	0.0837394	0.308	G	A	42358
		rs7216643	17	66827491	-0.0223626	0.00236278	2.90001e-21	0.223559	T	C	0.06426	0.04828	0.1832	0.2239	T	C	42358
		rs7238484	18	57735552	-0.0213669	0.00221605	5.30029e-22	0.268307	T	G	-0.008727	0.04469	0.8452	0.2699	T	G	42358
		rs7251640	19	18614935	0.0151586	0.00249926	1.29999e-09	0.194006	C	T	-0.000111	0.05047	0.9982	0.2016	C	T	42358
		rs72729623	4	154208278	-0.0153324	0.0028013	4.39997e-08	0.143413	T	C	-0.0338	0.05844	0.562999	0.1548	T	C	42358
		rs72761606	1	243740445	-0.0161075	0.0029005	2.80001e-08	0.131378	C	T	0.01662	0.05759	0.772899	0.1409	C	T	42358
		rs72926946	2	203477868	-0.0154139	0.00214215	6.20012e-13	0.296458	A	C	-0.105	0.04436	0.01789	0.3072	A	C	42358
		rs72959041	6	127454893	-0.0360896	0.00459848	4.19952e-15	0.049126	A	G	-0.09474	0.09897	0.3384	0.04376	A	G	42358
		rs73052033	3	185828465	-0.0184412	0.00253065	3.19963e-13	0.185091	C	T	0.05926	0.05163	0.2511	0.1705	C	T	42358
		rs73216701	3	108865293	0.0164708	0.00198166	9.3994e-17	0.429931	G	A	-0.1206	0.04037	0.00280602	0.4192	G	A	42358
		rs737338	19	11347657	-0.10808	0.00533159	2.29985e-91	0.035108	T	C	0.03235	0.09947	0.745	0.04801	T	C	42358
		rs74025321	16	68878721	-0.0298646	0.00372792	1.10002e-15	0.074272	G	A	-0.034	0.07908	0.6672	0.06521	G	A	42358
		rs74500135	9	106603816	0.073606	0.0103329	1.10002e-12	0.009827	C	T	-0.2569	0.2615	0.3128	0.0126	C	T	42358
		rs7503353	17	8107979	-0.0135158	0.00197236	7.29962e-12	0.532015	T	G	-0.009455	0.03947	0.8107	0.5173	T	G	42358
		rs75104038	6	34190104	-0.0391467	0.00409914	1.29987e-21	0.06109	A	G	-0.03861	0.08513	0.6502	0.05371	A	G	42358
		rs75152587	16	56579961	-0.0797507	0.00879219	1.20005e-19	0.012759	T	G	-0.3407	0.2005	0.0891908	0.01392	T	G	42358
		rs75246752	1	145630111	0.0496761	0.00867089	1e-08	0.012875	C	G	0.1366	0.2101	0.5158	0.01298	C	G	42358
		rs75265117	2	165518799	0.0316195	0.00301917	1.20005e-25	0.11993	G	C	-0.01453	0.05982	0.8081	0.1243	G	C	42358
		rs75406471	10	5257647	-0.0246389	0.00272053	1.29987e-19	0.154253	A	G	-0.006804	0.05577	0.9029	0.1414	A	G	42358
		rs76213248	19	11269893	0.021302	0.00200107	1.80011e-26	0.410374	T	C	0.02036	0.04125	0.6217	0.3936	T	C	42358
		rs76428106	13	28604007	-0.0611895	0.00904242	1.29987e-11	0.012974	C	T	0.04344	0.192	0.821	0.0256	C	T	42358
		rs76456334	7	25827967	-0.0367073	0.0051179	7.39946e-13	0.039627	C	T	0.08039	0.1078	0.4558	0.0301	C	T	42358
		rs76962725	1	224427133	-0.0297678	0.00523466	1.29999e-08	0.037263	A	G	0.1586	0.1047	0.1298	0.0341	A	G	42358
		rs7700617	5	39546706	-0.0127352	0.00196898	9.8992e-11	0.497345	A	C	-0.0124	0.04	0.756599	0.5026	A	C	42358
		rs77960347	18	47109955	0.335992	0.00855615	1e-200	0.01329	G	A	0.3601	0.1694	0.0334996	0.01592	G	A	42358
		rs78058190	2	219699999	-0.0662337	0.00504914	2.60016e-39	0.050441	A	G	-0.134	0.1168	0.2515	0.04582	A	G	42358
		rs7817574	8	144302570	0.0362105	0.002519	7.39946e-47	0.184902	C	T	0.06708	0.05079	0.1866	0.1973	C	T	42358
		rs78296522	11	116648776	0.0682915	0.00475519	8.99912e-47	0.045117	A	C	-0.03979	0.09388	0.671699	0.04584	A	C	42358
		rs78608249	17	7455707	-0.0155496	0.00217141	8.00018e-13	0.29008	T	C	0.0576	0.04359	0.1864	0.269	T	C	42358
		rs78807370	6	43761091	0.0159362	0.00276835	8.60003e-09	0.14785	A	G	-0.09842	0.06153	0.1097	0.1481	A	G	42358
		rs78965095	18	46617871	0.0436944	0.00696137	3.50002e-10	0.02028	T	C	0.07208	0.1425	0.612999	0.02136	T	C	42358
		rs7896518	10	65104500	0.0153997	0.00200475	1.59993e-14	0.428011	G	A	0.003128	0.03998	0.9376	0.4257	G	A	42358
		rs79506257	13	103553567	0.0282603	0.00464917	1.2e-09	0.047786	A	G	0.07855	0.09385	0.4026	0.05463	A	G	42358
		rs7952521	11	116385354	0.0270189	0.00330241	2.80027e-16	0.105535	A	G	-0.1522	0.07377	0.0390796	0.1118	A	G	42358
		rs79984435	16	56834234	-0.0855866	0.00337218	4.19759e-142	0.092203	A	G	-0.05798	0.07156	0.4178	0.08404	A	G	42358
		rs80236739	15	58972699	-0.0322411	0.00450448	8.19974e-13	0.049836	G	A	-0.1233	0.1172	0.2929	0.03798	G	A	42358
		rs8028785	15	43130646	0.0146329	0.00253358	7.69999e-09	0.18254	C	T	-0.06938	0.05226	0.1843	0.1792	C	T	42358
		rs8086351	18	47171888	0.096182	0.00257748	1e-200	0.824039	G	C	0.07794	0.05417	0.1502	0.8286	G	C	42358
		rs8098618	18	21069269	0.0115362	0.00197395	5.1e-09	0.479414	T	C	-0.01965	0.04069	0.6291	0.4828	T	C	42358
		rs8103728	19	33900257	0.0228493	0.00208825	7.29962e-28	0.669595	G	C	0.0002135	0.04215	0.996	0.6597	G	C	42358
		rs9347737	6	163740322	-0.0111198	0.00200525	2.90001e-08	0.428349	G	A	0.06014	0.04283	0.1606	0.4527	G	A	42358
		rs9426827	1	154589965	0.0170728	0.00195828	2.80027e-18	0.478096	C	T	0.02197	0.03977	0.5806	0.4873	C	T	42358
		rs9471972	6	42915021	0.0268788	0.00196789	1.80011e-42	0.53516	A	G	0.05503	0.03969	0.1656	0.522	A	G	42358
		rs9604045	13	113927208	0.0154221	0.00235515	5.79963e-11	0.253532	T	G	-0.04857	0.05366	0.3655	0.2676	T	G	42358
		rs9608972	22	30931307	-0.0174956	0.00230014	2.80027e-14	0.241455	C	T	-0.03587	0.04728	0.4481	0.2357	C	T	42358
		rs9647335	3	135880410	0.0316374	0.00249696	8.60003e-37	0.191878	T	A	0.005469	0.0511	0.9148	0.1831	T	A	42358
		rs976002	4	69343287	0.0230909	0.00228117	4.40048e-24	0.24529	G	A	-0.07343	0.04928	0.1362	0.2131	G	A	42358
		rs9817452	3	156795414	0.0174889	0.00202187	5.19996e-18	0.387699	T	G	0.05903	0.04107	0.1513	0.3888	T	G	42358
		rs9977268	21	46907287	-0.0182291	0.00246656	1.50003e-13	0.19875	T	C	-0.02879	0.05199	0.578901	0.2008	T	C	42358
		rs9987289	8	9183358	0.0852351	0.00339983	1e-138	0.908733	G	A	0.02002	0.07235	0.782	0.9128	G	A	42358
		rs9989419	16	56985139	0.114993	0.00199407	1e-200	0.60551	G	A	0.02336	0.0449	0.603	0.6115	G	A	42358
Clear cell ovarian cancer		rs10023962	4	177959511	0.0176607	0.00254251	3.80014e-12	0.816753	G	T	-0.03774	0.05334	0.4792	0.8184	G	T	42307
		rs10170658	2	238699970	-0.0132874	0.00235794	1.7e-08	0.222908	T	G	-0.1086	0.04845	0.0249701	0.243	T	G	42307
		rs10271082	7	1081562	-0.0190331	0.00199937	1.69981e-21	0.407793	C	G	-0.007098	0.0413	0.8635	0.4094	C	G	42307
		rs1037117	15	102068658	0.0161057	0.00225649	9.49948e-13	0.254731	A	G	0.01186	0.04617	0.7974	0.2502	A	G	42307
		rs10404380	19	8466254	-0.0257904	0.00201461	1.59993e-37	0.604801	A	C	0.05148	0.04262	0.2271	0.6065	A	C	42307
		rs1047891	2	211540507	-0.0256666	0.00210473	3.29989e-34	0.315663	A	C	0.0499	0.04327	0.2488	0.3176	A	C	42307
		rs10489044	4	87976387	-0.0183462	0.00246586	1e-13	0.199084	G	A	-0.01914	0.05081	0.706401	0.1935	G	A	42307
		rs10504477	8	71338185	-0.0121174	0.00199318	1.2e-09	0.412293	C	T	-0.04804	0.04058	0.2365	0.4447	C	T	42307
		rs1055582	4	39700173	0.0155609	0.00196562	2.39994e-15	0.505137	T	C	0.03226	0.04103	0.4317	0.5221	T	C	42307
		rs10750766	11	65473798	-0.0147925	0.00216197	7.8001e-12	0.709869	A	C	-0.0507	0.04375	0.2465	0.7195	A	C	42307
		rs10752898	1	183077896	0.0125396	0.00196775	1.89998e-10	0.55762	C	T	0.08349	0.04032	0.0384096	0.5522	C	T	42307
		rs10798615	1	178513895	-0.0153188	0.00196392	6.20012e-15	0.533322	G	T	-0.0427	0.04047	0.2914	0.5301	G	T	42307
		rs1086056	3	154088411	-0.0188503	0.00271238	3.69999e-12	0.844669	G	T	0.05297	0.05785	0.3599	0.8566	G	T	42307
		rs10883451	10	101924418	0.022096	0.00196056	1.80011e-29	0.496282	C	T	0.02132	0.03996	0.5936	0.4857	C	T	42307
		rs10917383	1	23788994	0.0203915	0.00296088	5.70033e-12	0.875246	G	A	0.08427	0.0622	0.1755	0.8734	G	A	42307
		rs11021232	11	95320808	-0.0164557	0.00256026	1.29999e-10	0.181005	C	T	-0.003578	0.05255	0.9457	0.1799	C	T	42307
		rs11089620	22	21922456	-0.0321639	0.00251317	1.69981e-37	0.188588	G	C	0.07188	0.05062	0.1556	0.1868	G	C	42307
		rs111849006	14	52581893	0.0146894	0.00260225	1.7e-08	0.181219	A	G	0.01706	0.0568	0.763901	0.1661	A	G	42307
		rs11216920	11	118462554	0.0250384	0.00354197	1.59993e-12	0.084072	G	A	-0.08151	0.07642	0.2861	0.08099	G	A	42307
		rs11226108	11	103870755	-0.0146559	0.00249387	4.20001e-09	0.191516	C	G	0.08533	0.05079	0.0929202	0.1825	C	G	42307
		rs1125873	9	107721423	0.0122955	0.00197818	5.1e-10	0.492029	T	A	-0.02886	0.04157	0.4875	0.4932	T	A	42307
		rs112928559	8	19979846	-0.0367572	0.005252	2.60016e-12	0.039869	T	C	0.09619	0.1405	0.4936	0.03991	T	C	42307
		rs113011842	2	128611133	-0.0132464	0.00212982	5e-10	0.305787	C	T	-0.07798	0.07017	0.2664	0.91331	T	TA	42307
		rs1132274	20	17596155	-0.0287721	0.0027161	3.19963e-26	0.154087	A	C	-0.1334	0.05955	0.0251102	0.158	A	C	42307
		rs11429307	5	55857025	0.0223154	0.00250419	5.00035e-19	0.808887	G	GT	0.1107	0.05354	0.0386901	0.8206	G	GT	42307
		rs11481448	20	22146056	0.0114668	0.00197074	5.89997e-09	0.497412	A	AT	0.02104	0.04	0.5989	0.5157	A	AT	42307
		rs116006942	5	53405314	-0.0283109	0.00415365	9.3994e-12	0.060786	A	G	0.004612	0.08522	0.9568	0.05393	A	G	42307
		rs11632618	15	58724706	0.108049	0.00384587	1.09901e-173	0.06962	A	G	-0.167	0.08813	0.0581393	0.06959	A	G	42307
		rs11641548	16	88039447	-0.0130768	0.00197499	3.59998e-11	0.43959	C	A	-0.001824	0.04071	0.9643	0.406	C	A	42307
		rs1168124	1	63139730	0.0426112	0.00205353	1.20005e-95	0.65073	T	C	0.08972	0.04267	0.0355001	0.6592	T	C	42307
		rs11691486	2	100796182	0.0141328	0.00230186	8.30004e-10	0.240048	C	T	-0.07901	0.0479	0.0990307	0.2262	C	T	42307
		rs117399007	15	59264999	-0.0288859	0.00484793	2.5e-09	0.043444	T	C	-0.1757	0.1207	0.1455	0.03434	T	C	42307
		rs11754773	6	34577257	-0.0400977	0.00338901	2.70023e-32	0.093405	G	A	0.03582	0.06809	0.5988	0.08749	G	A	42307
		rs117739035	11	408174	-0.0305721	0.00527087	6.59994e-09	0.035802	T	G	0.326	0.1317	0.0132999	0.03631	T	G	42307
		rs117853493	8	20056640	0.0567003	0.00803613	1.69981e-12	0.015074	A	G	-0.4521	0.2057	0.0279801	0.01671	A	G	42307
		rs11870735	17	481604	-0.0152398	0.00254853	2.19999e-09	0.180979	T	C	0.02559	0.05216	0.6236	0.1915	T	C	42307
		rs12044156	1	219679967	-0.0119199	0.00197231	1.5e-09	0.563837	C	G	-0.0678	0.04054	0.09443	0.563	C	G	42307
		rs12045101	1	110267651	-0.0148797	0.00229453	8.9002e-11	0.240915	T	C	-0.0667	0.04718	0.1574	0.2474	T	C	42307
		rs12273363	11	27744859	-0.0197428	0.00242496	3.90032e-16	0.205682	C	T	-0.05034	0.05287	0.341	0.1894	C	T	42307
		rs12436555	14	24634825	-0.0146547	0.00260342	1.79999e-08	0.173179	A	G	-0.0784	0.05437	0.1493	0.1661	A	G	42307
		rs12462109	19	52343496	-0.0134097	0.00216974	6.4e-10	0.287067	T	C	-0.01971	0.04487	0.6605	0.2824	T	C	42307
		rs1260326	2	27730940	-0.0258112	0.00200095	4.49987e-38	0.604673	C	T	-0.006226	0.04093	0.8791	0.6093	C	T	42307
		rs12740374	1	109817590	0.0442974	0.00235869	1.10002e-78	0.220913	T	G	-0.06238	0.04882	0.2013	0.2154	T	G	42307
		rs12898210	15	58639710	-0.0491359	0.00300967	6.4003e-60	0.121583	G	T	0.01644	0.0603	0.7851	0.1336	G	T	42307
		rs12943517	17	4083923	-0.0118613	0.00212624	2.39999e-08	0.310724	A	G	-0.1055	0.04388	0.0162099	0.3057	A	G	42307
		rs12977604	19	45442528	0.0373935	0.0020925	1.99986e-71	0.499196	G	C	-0.02718	0.04306	0.5279	0.4978	G	C	42307
		rs12987470	2	188323311	0.012042	0.00215213	2.19999e-08	0.294649	T	A	0.1044	0.04318	0.01562	0.3115	T	A	42307
		rs13024140	2	111710863	-0.0115424	0.00198701	6.29999e-09	0.415283	C	G	0.01288	0.04097	0.7533	0.4099	C	G	42307
		rs13059175	3	152062241	0.0148346	0.00213401	3.59998e-12	0.299999	T	C	0.03466	0.04389	0.4297	0.2897	T	C	42307
		rs13107325	4	103188709	-0.071753	0.00372931	1.69981e-82	0.074994	T	C	-0.1122	0.07981	0.1598	0.07828	T	C	42307
		rs13108218	4	3443931	-0.01333	0.00203151	5.30029e-11	0.614914	G	A	-0.02574	0.04233	0.5431	0.6125	G	A	42307
		rs1318175	15	58586129	-0.0780529	0.00268206	3.39625e-186	0.159965	T	C	-0.03498	0.05482	0.5234	0.1519	T	C	42307
		rs133015	22	38572526	0.0200344	0.00198398	5.60015e-24	0.44	G	C	-0.02152	0.03988	0.5894	0.4374	G	C	42307
		rs13326165	3	52532118	-0.0195454	0.00242685	8.00018e-16	0.795376	G	A	-0.1169	0.04877	0.0165299	0.7974	G	A	42307
		rs13379043	14	74250126	0.0217854	0.00222966	1.50003e-22	0.280373	C	T	-0.03205	0.04772	0.5018	0.2882	C	T	42307
		rs13402475	2	3639909	-0.0240101	0.00257281	1e-20	0.815145	G	C	-0.1238	0.05049	0.01422	0.8195	G	C	42307
		rs138354839	5	180416174	-0.0671387	0.00865796	8.9002e-15	0.015103	A	C	0.1072	0.1898	0.5722	0.01331	A	C	42307
		rs1395221	4	24626903	-0.0132838	0.00201044	3.90032e-11	0.397633	T	G	-0.01741	0.0412	0.6726	0.3944	T	G	42307
		rs1400362	3	185883562	0.0125215	0.00226712	3.29997e-08	0.741488	C	T	-0.004571	0.04712	0.9227	0.7389	C	T	42307
		rs140584594	1	110232983	0.035674	0.00219152	1.39991e-59	0.729711	G	A	-0.05265	0.1232	0.6691	0.04355	G	A	42307
		rs1406982	6	117236853	-0.0142625	0.00211146	1.39991e-11	0.313873	A	T	-0.01502	0.04322	0.7281	0.3182	A	T	42307
		rs141368429	11	117221862	-0.0569584	0.00458365	1.9002e-35	0.055929	T	C	0.07182	0.1041	0.4902	0.04722	T	C	42307
		rs144033177	20	571467	-0.0494186	0.0080641	8.9e-10	0.015828	C	A	-0.1059	0.1832	0.5633	0.01934	C	A	42307
		rs144311893	19	45423944	0.122697	0.00690208	1.10002e-70	0.021987	T	C	-0.1468	0.1508	0.3303	0.02664	T	C	42307
		rs144475339	16	56162685	0.0581829	0.0104937	2.90001e-08	0.01056	C	G	0.1835	0.1867	0.3257	0.01645	C	G	42307
		rs1446585	2	136407479	0.0185954	0.00223649	9.20026e-17	0.244189	G	A	-0.04492	0.04762	0.3455	0.3543	G	A	42307
		rs145947882	17	41809207	-0.136427	0.00627244	6.9024e-105	0.026076	C	A	-0.05076	0.142	0.719	0.02559	C	A	42307
		rs147772065	9	107732530	0.0314363	0.00540463	5.99998e-09	0.034764	C	G	-0.07813	0.1252	0.5325	0.03075	C	G	42307
		rs148827772	4	110766064	-0.057089	0.00700743	3.69999e-16	0.022589	G	A	-0.03239	0.1476	0.8263	0.02629	G	A	42307
		rs150237291	18	46781014	0.0494709	0.00674777	2.29985e-13	0.021812	C	T	0.08402	0.1458	0.5645	0.01814	C	T	42307
		rs150483923	7	106957161	0.0197365	0.0023555	5.30029e-17	0.225932	A	C	0.08092	0.04805	0.0921701	0.2179	A	C	42307
		rs150844304	15	43726625	-0.0753334	0.00615615	1.99986e-34	0.025949	C	A	-0.2067	0.1355	0.1272	0.02762	C	A	42307
		rs1540687	5	111246489	0.0116627	0.00209933	2.80001e-08	0.674487	T	A	0.001875	0.04212	0.9645	0.6596	T	A	42307
		rs1601933	15	58671559	-0.0842338	0.00199576	1e-200	0.466597	T	C	-0.006016	0.04204	0.8862	0.4709	T	C	42307
		rs1661052	11	2942593	0.0293691	0.00340349	6.20012e-18	0.908498	A	G	-0.006382	0.07126	0.9286	0.9015	A	G	42307
		rs17008972	3	71756272	0.0192616	0.00298016	1e-10	0.124198	A	G	-0.0001353	0.06085	0.9982	0.1341	A	G	42307
		rs17138358	7	17920253	-0.0261653	0.00200552	6.59933e-39	0.398512	C	G	0.03632	0.0413	0.3793	0.4017	C	G	42307
		rs17326656	2	48962291	-0.0181882	0.00230557	3.10027e-15	0.238733	T	G	0.01089	0.0489	0.8237	0.2242	T	G	42307
		rs174566	11	61592362	-0.0349039	0.00205457	1e-64	0.350206	G	A	0.04245	0.04213	0.3146	0.3404	G	A	42307
		rs1771591	1	161610734	-0.012735	0.00204183	4.49997e-10	0.487444	A	G	0.01486	0.04553	0.744099	0.5068	A	G	42307
		rs17883513	7	94974185	0.029944	0.00538771	2.69998e-08	0.034361	G	A	-0.2283	0.1229	0.0633199	0.03309	G	A	42307
		rs1789896	4	100256984	0.0149273	0.00195991	2.60016e-14	0.513472	A	G	0.05884	0.04012	0.1425	0.5011	A	G	42307
		rs1800961	20	43042364	-0.149001	0.00566244	1.30017e-152	0.031062	T	C	-0.1333	0.12	0.2668	0.02708	T	C	42307
		rs1852922	3	70936712	0.0123581	0.00212826	6.4e-09	0.69011	A	G	-0.01254	0.04356	0.773499	0.6754	A	G	42307
		rs1862205	5	108656635	0.0110691	0.00200091	3.2e-08	0.404644	A	G	0.001272	0.0419	0.9758	0.4088	A	G	42307
		rs188502504	5	131121165	-0.0291118	0.00525498	2.99999e-08	0.036433	C	T	-0.004269	0.1032	0.967	0.03721	C	T	42307
		rs1919309	11	14029854	0.0116908	0.00196745	2.80001e-09	0.508795	C	T	0.00364	0.04085	0.929	0.5025	C	T	42307
		rs1970811	10	126696496	-0.0116143	0.00197362	4e-09	0.457761	C	T	0.06947	0.03999	0.0823493	0.4397	C	T	42307
		rs199717562	1	55491851	0.015199	0.00261841	6.4e-09	0.195044	G	A	-0.05511	0.05688	0.3326	0.1951	G	A	42307
		rs200561116	16	67972194	-0.0570866	0.00310344	1.39991e-75	0.885895	A	AT	-0.09895	0.05978	0.1012	0.8661	A	AT	42307
		rs2066714	9	107586753	0.054303	0.00292716	7.89951e-77	0.128552	C	T	0.104	0.05914	0.0786901	0.1258	C	T	42307
		rs2068888	10	94839642	0.0134211	0.00197105	9.79941e-12	0.450403	A	G	-0.0466	0.04	0.2441	0.4613	A	G	42307
		rs2071379	17	26695832	-0.0214336	0.00199927	8.10028e-27	0.595245	G	A	-0.03199	0.04046	0.4291	0.5734	G	A	42307
		rs2111705	14	75261641	-0.0149276	0.0019717	3.69999e-14	0.543888	A	G	0.008089	0.04047	0.8416	0.5484	A	G	42307
		rs2159935	4	55521017	0.0114396	0.00196234	5.60003e-09	0.490312	A	G	-0.04814	0.04067	0.2365	0.4776	A	G	42307
		rs2245095	10	122857596	-0.025599	0.00344877	1.10002e-13	0.088862	T	C	-0.03606	0.06984	0.6056	0.09849	T	C	42307
		rs2247355	8	103876780	0.0177172	0.00253838	2.99985e-12	0.182653	T	C	-0.01018	0.05162	0.8437	0.181	T	C	42307
		rs2256720	20	46279531	0.0121751	0.00197748	7.39997e-10	0.444499	C	T	0.03165	0.04037	0.433	0.4502	C	T	42307
		rs2269434	11	47360412	0.0346097	0.00205762	1.69981e-63	0.345387	C	T	-0.01787	0.04249	0.674	0.341	C	T	42307
		rs2281719	1	230297659	0.0534464	0.00201161	1.49968e-155	0.612469	T	C	0.06685	0.04253	0.116	0.6151	T	C	42307
		rs2294915	22	44340904	-0.0199868	0.00233124	1e-17	0.231744	T	C	-0.04642	0.04819	0.3354	0.2295	T	C	42307
		rs2297409	9	107576246	-0.0366326	0.00247546	1.50003e-49	0.194714	A	G	-0.03741	0.05474	0.4943	0.1947	A	G	42307
		rs2298214	1	935222	-0.0131486	0.00199824	4.70002e-11	0.577488	A	C	-0.007749	0.04383	0.8597	0.582	A	C	42307
		rs2298624	18	47429022	0.0319587	0.00288956	1.99986e-28	0.132474	T	C	-0.1784	0.06113	0.00352103	0.1361	T	C	42307
		rs2302263	11	64021821	-0.0285016	0.00345206	1.50003e-16	0.0887	T	C	0.03316	0.0694	0.632799	0.08469	T	C	42307
		rs2305696	16	57157206	-0.018423	0.00195245	3.90032e-21	0.486258	T	C	-0.1389	0.04297	0.00123101	0.4979	T	C	42307
		rs235314	21	46271452	-0.0214751	0.00197484	1.50003e-27	0.532284	T	C	-0.00131	0.04058	0.9743	0.5339	T	C	42307
		rs2362541	2	30478453	-0.0112615	0.00195989	9.09997e-09	0.507575	G	T	-0.04711	0.03993	0.2381	0.5041	G	T	42307
		rs2395158	6	32374595	-0.0344264	0.00261038	1e-39	0.16935	G	A	-0.008729	0.05487	0.8736	0.1581	G	A	42307
		rs2419605	10	113978097	-0.0312837	0.00277987	2.19989e-29	0.147796	G	A	-0.06917	0.05956	0.2455	0.1543	G	A	42307
		rs2424993	20	33104592	-0.0161362	0.00214155	4.90004e-14	0.697876	C	G	-0.01956	0.04359	0.654	0.6975	C	G	42307
		rs2494747	14	105258437	-0.0322265	0.00202366	4.30031e-57	0.615762	T	G	-0.0127	0.04231	0.7641	0.6182	T	G	42307
		rs2520096	9	136919416	0.0140397	0.00221413	2.30001e-10	0.270128	G	A	0.06921	0.04408	0.1164	0.3027	G	A	42307
		rs2540951	2	65276736	0.01211	0.00201943	2e-09	0.376251	G	A	0.02495	0.04159	0.5485	0.4034	G	A	42307
		rs2544654	5	72888280	0.0128434	0.00217845	3.69999e-09	0.715237	T	G	0.006716	0.04515	0.8817	0.718	T	G	42307
		rs254559	5	134444982	-0.0170773	0.0020013	1.39991e-17	0.40484	A	C	0.02579	0.04176	0.5369	0.4017	A	C	42307
		rs2642438	1	220970028	0.0291285	0.00213949	3.29989e-42	0.702624	G	A	0.03931	0.04478	0.3801	0.7046	G	A	42307
		rs267738	1	150940625	0.0343761	0.00236534	7.50067e-48	0.219299	G	T	0.006259	0.04915	0.8987	0.2096	G	T	42307
		rs2726112	7	36178753	-0.0138549	0.00196994	1.99986e-12	0.453816	G	A	0.0626	0.04019	0.1193	0.4644	G	A	42307
		rs2740488	9	107661742	-0.0804019	0.00222407	1e-200	0.265536	C	A	-0.00834	0.04545	0.8544	0.2659	C	A	42307
		rs2803619	10	113934384	-0.0374903	0.00219505	2.09991e-65	0.724683	C	G	-0.05614	0.04404	0.2024	0.7116	C	G	42307
		rs2804894	10	33647091	0.0162537	0.00224777	4.79954e-13	0.734838	A	G	0.02076	0.04628	0.653699	0.7386	A	G	42307
		rs28362901	15	74712937	-0.0246353	0.00345669	1e-12	0.088368	A	C	-0.03606	0.07333	0.6229	0.08849	A	C	42307
		rs286965	5	153360230	-0.0160285	0.00203382	3.19963e-15	0.632207	C	T	-0.06799	0.04114	0.0984011	0.6272	C	T	42307
		rs28824216	4	92599431	0.0378245	0.00674912	2.1e-08	0.021793	T	C	0.1116	0.1298	0.3898	0.02323	T	C	42307
		rs2925979	16	81534790	0.0285287	0.00212908	6.09958e-41	0.69987	C	T	0.014	0.0436	0.748101	0.7037	C	T	42307
		rs2943645	2	227099180	-0.0338732	0.00204772	1.80011e-61	0.646764	T	C	-0.02477	0.04156	0.5512	0.6281	T	C	42307
		rs2963468	5	158003020	-0.0173619	0.00232896	8.99912e-14	0.235288	G	A	-0.03918	0.04768	0.4113	0.2386	G	A	42307
		rs2965169	19	45251156	0.0188372	0.00201158	7.59976e-21	0.388716	C	A	-0.02855	0.04328	0.5094	0.3944	C	A	42307
		rs2972166	3	12316339	0.0149974	0.00220729	1.10002e-11	0.274658	A	G	0.002143	0.04519	0.9622	0.2787	A	G	42307
		rs2999141	1	23832103	-0.0121341	0.00222468	4.90004e-08	0.275749	C	A	-0.01996	0.04758	0.674899	0.2908	C	A	42307
		rs326	8	19819439	0.0827185	0.00214788	1e-200	0.293968	G	A	0.0523	0.04363	0.2307	0.2986	G	A	42307
		rs33042	16	28139077	0.0166688	0.00227684	2.49977e-13	0.246125	A	G	-0.01789	0.04734	0.705601	0.2618	A	G	42307
		rs34045894	10	33967489	-0.0147562	0.00270319	4.79999e-08	0.156314	A	G	0.037	0.05488	0.5002	0.1419	A	G	42307
		rs34138141	17	40781561	-0.0180909	0.00218637	1.29987e-16	0.280674	T	G	-0.09025	0.0469	0.0527594	0.2635	T	G	42307
		rs34180494	15	75370012	-0.0128704	0.00219833	4.79999e-09	0.273764	C	A	0.08758	0.04451	0.0491202	0.289	C	A	42307
		rs34397747	1	27092322	-0.0393293	0.00355947	2.19989e-28	0.084314	C	T	0.08296	0.07124	0.2442	0.08803	C	T	42307
		rs34518086	7	130442603	-0.0248328	0.00199919	1.99986e-35	0.462783	C	CT	-0.08985	0.04201	0.0324601	0.4737	C	CT	42307
		rs34642857	3	123051019	-0.0133464	0.00227583	4.49997e-09	0.250631	C	T	-0.07307	0.04833	0.1306	0.2235	C	T	42307
		rs34767118	7	50271064	0.0169225	0.00210261	8.4004e-16	0.325924	G	A	-0.05532	0.0444	0.2127	0.3272	G	A	42307
		rs34955778	16	15139594	-0.0124025	0.00197989	3.69999e-10	0.418701	C	T	-0.008982	0.04142	0.8283	0.4348	C	T	42307
		rs34999031	4	57944852	-0.0120937	0.00201713	2e-09	0.426365	A	AT	-0.05556	0.04281	0.1943	0.4742	A	AT	42307
		rs35135293	2	20363666	-0.0217004	0.00196743	2.70023e-28	0.518821	T	C	0.01656	0.04064	0.6836	0.5276	T	C	42307
		rs351862	5	176541370	0.0184158	0.00309396	2.59998e-09	0.114501	T	C	0.02926	0.06205	0.6372	0.1337	T	C	42307
		rs35580554	13	49519535	-0.0144459	0.00201768	8.10028e-13	0.60368	A	ATATT	0.002596	0.04236	0.9511	0.6124	A	ATATT	42307
		rs35745599	7	6451080	0.0284306	0.0022991	4.00037e-35	0.238631	T	C	0.008306	0.04845	0.8639	0.2231	T	C	42307
		rs35909200	16	72156666	0.0189094	0.00267946	1.69981e-12	0.157388	G	T	0.04392	0.05436	0.4192	0.1476	G	T	42307
		rs36024006	8	121887377	-0.0178019	0.00196944	1.59993e-19	0.451989	A	G	-0.00717	0.04089	0.8608	0.4535	A	G	42307
		rs36096231	8	72399623	-0.0207809	0.0037859	4e-08	0.072481	T	C	0.1121	0.09345	0.2302	0.0503	T	C	42307
		rs367070	19	54800500	0.0390583	0.00235452	8.4004e-62	0.225382	G	A	-0.03847	0.0527	0.4654	0.2163	G	A	42307
		rs367677	14	69273090	0.0174735	0.0023124	4.10015e-14	0.240005	G	A	0.0473	0.04756	0.32	0.2217	G	A	42307
		rs3732356	3	119529113	-0.0367324	0.00398002	2.70023e-20	0.93378	T	G	-0.01944	0.08176	0.8124	0.9278	T	G	42307
		rs3740688	11	47380340	0.0156042	0.00197254	2.60016e-15	0.544632	T	G	0.03114	0.04026	0.4393	0.551	T	G	42307
		rs3747973	1	205677148	0.0148472	0.00199494	9.8992e-14	0.592553	G	A	0.03227	0.0413	0.4342	0.597	G	A	42307
		rs3749748	5	127350549	0.0220635	0.00228295	4.30031e-22	0.247259	T	C	-0.01487	0.04731	0.7533	0.2348	T	C	42307
		rs3760230	17	1994071	-0.013626	0.00198867	7.29962e-12	0.579267	G	C	0.0001061	0.0413	0.998	0.5824	G	C	42307
		rs3768321	1	40035928	-0.0422764	0.00246498	6.20012e-66	0.196773	T	G	0.04014	0.05143	0.4351	0.1894	T	G	42307
		rs3798233	6	116317092	0.0179824	0.00199898	2.29985e-19	0.402016	C	A	0.0196	0.04106	0.633	0.4258	C	A	42307
		rs3802548	10	45952745	0.0340679	0.00229726	9.3994e-50	0.240427	A	T	-0.04558	0.04707	0.3329	0.2576	A	T	42307
		rs3818716	17	16851834	-0.0127148	0.00204635	5.19996e-10	0.364549	T	C	0.04587	0.04091	0.2622	0.3809	T	C	42307
		rs3828960	7	135194613	-0.0146086	0.00242641	1.7e-09	0.206522	G	A	-0.001315	0.05045	0.9792	0.1965	G	A	42307
		rs3915932	10	80941936	0.0158209	0.00199475	2.19989e-15	0.414974	C	G	-0.01127	0.0407	0.781801	0.4113	C	G	42307
		rs4052908	6	139842576	0.0154632	0.00205027	4.60045e-14	0.635826	AATT	A	0.05966	0.04182	0.1537	0.6152	AATT	A	42307
		rs41272086	6	161008646	-0.037348	0.00319457	1.39991e-31	0.105579	A	G	0.02293	0.0662	0.7291	0.1076	A	G	42307
		rs4239651	20	46340596	0.0264226	0.00242837	1.39991e-27	0.79439	C	T	-0.07785	0.05393	0.1489	0.8019	C	T	42307
		rs429358	19	45411941	-0.102539	0.00271512	1e-200	0.154478	C	T	-0.03141	0.05822	0.5895	0.1374	C	T	42307
		rs4441609	3	36892717	0.0110807	0.00202443	4.39997e-08	0.625576	C	T	-0.05837	0.04182	0.1628	0.6053	C	T	42307
		rs4599108	2	85543222	0.0140463	0.00198176	1.39991e-12	0.487598	T	C	-0.008197	0.0403	0.8388	0.4946	T	C	42307
		rs4632228	18	19641009	-0.01986	0.00240757	1.59993e-16	0.209496	T	G	-0.01298	0.04906	0.7913	0.2214	T	G	42307
		rs4660586	1	42407229	0.0125868	0.00223611	1.79999e-08	0.73925	T	C	0.03287	0.04559	0.471	0.7338	T	C	42307
		rs4676609	3	39214256	0.0149357	0.00247368	1.6e-09	0.196448	T	C	-0.01305	0.05174	0.8006	0.1982	T	C	42307
		rs4725969	7	150558515	0.0124013	0.00208426	2.69998e-09	0.339656	T	C	-0.02378	0.04278	0.5783	0.3317	T	C	42307
		rs472629	1	20917108	-0.0182717	0.0020755	1.29987e-18	0.333138	A	G	0.01129	0.04337	0.7946	0.3103	A	G	42307
		rs4784709	16	56711375	-0.0617963	0.00494325	7.39946e-36	0.959184	A	T	0.1358	0.1044	0.1933	0.9613	A	T	42307
		rs4795386	17	37746847	0.0255755	0.00220821	5.10035e-31	0.723594	G	A	0.0721	0.04511	0.1099	0.7175	G	A	42307
		rs4807462	19	3408665	-0.0114556	0.0020561	2.5e-08	0.359573	T	A	-0.01022	0.04306	0.8124	0.3709	T	A	42307
		rs4820346	22	39125074	0.0130171	0.00213798	1.09999e-09	0.692925	G	C	-0.00897	0.04333	0.836	0.6766	G	C	42307
		rs4875043	8	144496772	-0.0151546	0.00240369	2.90001e-10	0.216842	C	A	-0.0351	0.0511	0.4922	0.2166	C	A	42307
		rs4930352	11	66066993	0.0167274	0.00199616	5.30029e-17	0.494116	T	G	-0.05077	0.04049	0.2099	0.4734	T	G	42307
		rs49675	8	9151688	0.0212458	0.00330763	1.29999e-10	0.09805	A	G	-0.08549	0.06957	0.2191	0.1009	A	G	42307
		rs532436	9	136149830	0.0304626	0.00252555	1.69981e-33	0.184527	A	G	-0.001446	0.05081	0.9773	0.1976	A	G	42307
		rs55710224	7	100698648	0.0121553	0.00196433	6.1e-10	0.498535	A	G	-0.09725	0.04081	0.01717	0.4872	A	G	42307
		rs557933	1	234853268	0.0190421	0.00196414	3.19963e-22	0.520257	C	A	-0.03355	0.04091	0.4121	0.5397	C	A	42307
		rs55801554	5	158622532	0.0137251	0.00227815	1.7e-09	0.247289	A	C	0.002692	0.04651	0.9538	0.2464	A	C	42307
		rs55812947	7	44790807	-0.0160846	0.00292874	4e-08	0.129001	C	T	0.03452	0.06312	0.584501	0.1165	C	T	42307
		rs559355	11	75451281	-0.0446168	0.00269005	8.80035e-62	0.157349	T	A	0.00816	0.05349	0.8788	0.1671	T	A	42307
		rs57274629	1	66110292	0.0150043	0.0020611	3.29989e-13	0.35757	G	A	-0.07503	0.04197	0.0738193	0.3712	G	A	42307
		rs58473820	11	122514403	0.0207534	0.00202552	1.20005e-24	0.377992	T	C	-0.01114	0.04247	0.793	0.3963	T	C	42307
		rs59104589	2	242237902	0.0170163	0.00204114	7.59976e-17	0.358199	T	C	-0.04368	0.04229	0.3017	0.3653	T	C	42307
		rs59347135	8	19750044	-0.0805948	0.00478788	1.39991e-63	0.046207	G	C	0.03286	0.1019	0.747001	0.04815	G	C	42307
		rs59894631	6	32505869	0.0234027	0.00245486	1.50003e-21	0.666597	C	A	-0.07217	0.05713	0.2065	0.8235	C	A	42307
		rs6057911	20	30061695	0.0185812	0.00292074	2e-10	0.131284	G	C	0.1002	0.05732	0.0803397	0.1421	G	C	42307
		rs6062510	20	62372148	-0.0152419	0.00209559	3.50026e-13	0.674412	C	G	-0.1017	0.04257	0.0169099	0.695	C	G	42307
		rs613808	11	116710968	-0.0849696	0.00218306	1e-200	0.715399	G	A	0.05495	0.04521	0.2242	0.7073	G	A	42307
		rs61596977	8	95997165	-0.0155338	0.00282539	3.79997e-08	0.140376	T	C	-0.04275	0.05831	0.4634	0.1463	T	C	42307
		rs61805076	1	182154990	-0.015348	0.00207699	1.50003e-13	0.333426	C	T	0.01242	0.04328	0.7742	0.3206	C	T	42307
		rs61980899	14	81676844	-0.0139977	0.00197925	1.50003e-12	0.537847	C	T	-0.04103	0.04028	0.3084	0.5298	C	T	42307
		rs62114506	2	242793	0.0140502	0.00222524	2.69998e-10	0.262092	C	G	0.05813	0.04645	0.2108	0.2869	C	G	42307
		rs62135193	2	48755477	-0.0108289	0.00197527	4.20001e-08	0.541376	T	C	0.0291	0.04198	0.4882	0.5197	T	C	42307
		rs6224	15	91423543	0.0125532	0.0019683	1.79999e-10	0.473585	T	G	-0.04968	0.04064	0.2213	0.4743	T	G	42307
		rs62369502	5	43815578	-0.0214152	0.00369565	6.80002e-09	0.076477	C	T	0.2083	0.07321	0.00444601	0.07561	C	T	42307
		rs62405458	5	180225919	-0.0147906	0.00254902	6.49995e-09	0.18267	T	C	0.01395	0.05615	0.8038	0.1808	T	C	42307
		rs6448429	4	26066863	-0.0222015	0.0026563	6.4003e-17	0.166112	T	C	0.0328	0.05406	0.544	0.1853	T	C	42307
		rs6469605	8	116601894	0.0349728	0.00198158	1e-69	0.568386	T	C	-0.08432	0.04068	0.0381804	0.5845	T	C	42307
		rs6505176	17	28661769	-0.0174387	0.00209523	8.60003e-17	0.331623	G	T	0.04296	0.04292	0.3169	0.3277	G	T	42307
		rs6557267	6	153433701	-0.0118925	0.00200039	2.80001e-09	0.403524	T	C	0.04579	0.04043	0.2578	0.4166	T	C	42307
		rs6705285	2	66709468	0.0111578	0.00197677	1.7e-08	0.609051	T	G	0.1134	0.04725	0.0163501	0.6174	T	G	42307
		rs676210	2	21231524	0.0600946	0.00242305	8.70964e-136	0.205092	A	G	0.1281	0.04759	0.00713001	0.2117	A	G	42307
		rs6765484	3	50041313	0.0204373	0.00196501	2.49977e-25	0.472703	T	C	-0.004591	0.04015	0.9089	0.4899	T	C	42307
		rs6772763	3	15702641	0.0128955	0.00198642	8.49963e-11	0.565136	C	T	-0.04507	0.04113	0.2731	0.5645	C	T	42307
		rs6807935	3	141114293	-0.0126887	0.00206633	8.19993e-10	0.343276	G	A	0.02645	0.04217	0.5305	0.3274	G	A	42307
		rs681869	18	2981398	-0.0165331	0.00215035	1.50003e-14	0.704152	T	C	0.07088	0.04463	0.1122	0.7214	T	C	42307
		rs686030	9	15304782	0.056386	0.00281822	4.70002e-89	0.858646	A	C	-0.02364	0.05919	0.6903	0.8625	A	C	42307
		rs6977416	7	150542711	-0.0157606	0.00209756	5.70033e-14	0.334458	A	G	0.01451	0.04199	0.729699	0.3413	A	G	42307
		rs698927	1	93836218	0.0245539	0.00252916	2.80027e-22	0.183778	C	A	0.1037	0.05141	0.0436104	0.1732	C	A	42307
		rs7032795	9	117134945	0.0145998	0.00197016	1.29987e-13	0.493507	C	T	0.03024	0.04053	0.4556	0.4773	C	T	42307
		rs7036107	9	92177897	-0.0112609	0.00200049	1.79999e-08	0.511088	G	A	0.04138	0.0411	0.3141	0.5139	G	A	42307
		rs7147511	14	100794818	-0.0146441	0.00198342	1.50003e-13	0.495499	T	C	-0.05247	0.04046	0.1947	0.4905	T	C	42307
		rs7170463	15	41888918	0.0161797	0.00211746	2.19989e-14	0.311339	G	A	0.03064	0.04398	0.4859	0.308	G	A	42307
		rs7216643	17	66827491	-0.0223626	0.00236278	2.90001e-21	0.223559	T	C	-0.04222	0.0495	0.3937	0.2239	T	C	42307
		rs7238484	18	57735552	-0.0213669	0.00221605	5.30029e-22	0.268307	T	G	-0.03361	0.04529	0.457999	0.2699	T	G	42307
		rs7251640	19	18614935	0.0151586	0.00249926	1.29999e-09	0.194006	C	T	0.03769	0.05087	0.4588	0.2016	C	T	42307
		rs72729623	4	154208278	-0.0153324	0.0028013	4.39997e-08	0.143413	T	C	-0.1045	0.06096	0.0865107	0.1548	T	C	42307
		rs72761606	1	243740445	-0.0161075	0.0029005	2.80001e-08	0.131378	C	T	0.003811	0.05824	0.9478	0.1409	C	T	42307
		rs72926946	2	203477868	-0.0154139	0.00214215	6.20012e-13	0.296458	A	C	0.03245	0.04392	0.46	0.3072	A	C	42307
		rs72959041	6	127454893	-0.0360896	0.00459848	4.19952e-15	0.049126	A	G	0.0805	0.09651	0.4042	0.04376	A	G	42307
		rs73052033	3	185828465	-0.0184412	0.00253065	3.19963e-13	0.185091	C	T	0.01085	0.0528	0.8372	0.1705	C	T	42307
		rs73216701	3	108865293	0.0164708	0.00198166	9.3994e-17	0.429931	G	A	0.009734	0.04059	0.8105	0.4192	G	A	42307
		rs737338	19	11347657	-0.10808	0.00533159	2.29985e-91	0.035108	T	C	0.05337	0.1002	0.5944	0.04801	T	C	42307
		rs74025321	16	68878721	-0.0298646	0.00372792	1.10002e-15	0.074272	G	A	-0.06434	0.08091	0.4265	0.06521	G	A	42307
		rs74500135	9	106603816	0.073606	0.0103329	1.10002e-12	0.009827	C	T	0.108	0.2329	0.6468	0.0126	C	T	42307
		rs7503353	17	8107979	-0.0135158	0.00197236	7.29962e-12	0.532015	T	G	-0.02022	0.04005	0.6136	0.5173	T	G	42307
		rs75104038	6	34190104	-0.0391467	0.00409914	1.29987e-21	0.06109	A	G	-0.01672	0.08539	0.8448	0.05371	A	G	42307
		rs75152587	16	56579961	-0.0797507	0.00879219	1.20005e-19	0.012759	T	G	0.2286	0.1716	0.1828	0.01392	T	G	42307
		rs75246752	1	145630111	0.0496761	0.00867089	1e-08	0.012875	C	G	-0.191	0.2269	0.4	0.01298	C	G	42307
		rs75265117	2	165518799	0.0316195	0.00301917	1.20005e-25	0.11993	G	C	0.04997	0.05959	0.4017	0.1243	G	C	42307
		rs75406471	10	5257647	-0.0246389	0.00272053	1.29987e-19	0.154253	A	G	0.02422	0.05625	0.666801	0.1414	A	G	42307
		rs76213248	19	11269893	0.021302	0.00200107	1.80011e-26	0.410374	T	C	-0.04075	0.04193	0.3312	0.3936	T	C	42307
		rs76428106	13	28604007	-0.0611895	0.00904242	1.29987e-11	0.012974	C	T	-0.2484	0.207	0.2302	0.0256	C	T	42307
		rs76456334	7	25827967	-0.0367073	0.0051179	7.39946e-13	0.039627	C	T	-0.03168	0.1127	0.7787	0.0301	C	T	42307
		rs76962725	1	224427133	-0.0297678	0.00523466	1.29999e-08	0.037263	A	G	0.2844	0.1016	0.00511705	0.0341	A	G	42307
		rs7700617	5	39546706	-0.0127352	0.00196898	9.8992e-11	0.497345	A	C	0.008532	0.04053	0.8333	0.5026	A	C	42307
		rs77960347	18	47109955	0.335992	0.00855615	1e-200	0.01329	G	A	0.02187	0.1913	0.909	0.01592	G	A	42307
		rs78058190	2	219699999	-0.0662337	0.00504914	2.60016e-39	0.050441	A	G	-0.1248	0.1185	0.2924	0.04582	A	G	42307
		rs7817574	8	144302570	0.0362105	0.002519	7.39946e-47	0.184902	C	T	0.01633	0.05207	0.7538	0.1973	C	T	42307
		rs78296522	11	116648776	0.0682915	0.00475519	8.99912e-47	0.045117	A	C	-0.1486	0.09737	0.127	0.04584	A	C	42307
		rs78608249	17	7455707	-0.0155496	0.00217141	8.00018e-13	0.29008	T	C	0.005705	0.04442	0.8978	0.269	T	C	42307
		rs78807370	6	43761091	0.0159362	0.00276835	8.60003e-09	0.14785	A	G	0.08534	0.06005	0.1553	0.1481	A	G	42307
		rs78965095	18	46617871	0.0436944	0.00696137	3.50002e-10	0.02028	T	C	-0.2393	0.1569	0.1272	0.02136	T	C	42307
		rs7896518	10	65104500	0.0153997	0.00200475	1.59993e-14	0.428011	G	A	0.03837	0.04053	0.3437	0.4257	G	A	42307
		rs79506257	13	103553567	0.0282603	0.00464917	1.2e-09	0.047786	A	G	-0.03246	0.09951	0.7443	0.05463	A	G	42307
		rs7952521	11	116385354	0.0270189	0.00330241	2.80027e-16	0.105535	A	G	-0.038	0.07267	0.6011	0.1118	A	G	42307
		rs79984435	16	56834234	-0.0855866	0.00337218	4.19759e-142	0.092203	A	G	0.124	0.06817	0.0689493	0.08404	A	G	42307
		rs80236739	15	58972699	-0.0322411	0.00450448	8.19974e-13	0.049836	G	A	-0.148	0.1182	0.2105	0.03798	G	A	42307
		rs8028785	15	43130646	0.0146329	0.00253358	7.69999e-09	0.18254	C	T	0.007449	0.05214	0.8864	0.1792	C	T	42307
		rs8086351	18	47171888	0.096182	0.00257748	1e-200	0.824039	G	C	-0.02159	0.05409	0.6898	0.8286	G	C	42307
		rs8098618	18	21069269	0.0115362	0.00197395	5.1e-09	0.479414	T	C	-0.008758	0.04103	0.831	0.4828	T	C	42307
		rs8103728	19	33900257	0.0228493	0.00208825	7.29962e-28	0.669595	G	C	-0.02317	0.04251	0.5857	0.6597	G	C	42307
		rs9347737	6	163740322	-0.0111198	0.00200525	2.90001e-08	0.428349	G	A	-0.04692	0.04371	0.2826	0.4527	G	A	42307
		rs9426827	1	154589965	0.0170728	0.00195828	2.80027e-18	0.478096	C	T	0.1026	0.04021	0.01073	0.4873	C	T	42307
		rs9471972	6	42915021	0.0268788	0.00196789	1.80011e-42	0.53516	A	G	0.01452	0.04025	0.718199	0.522	A	G	42307
		rs9604045	13	113927208	0.0154221	0.00235515	5.79963e-11	0.253532	T	G	0.07246	0.05304	0.172	0.2676	T	G	42307
		rs9608972	22	30931307	-0.0174956	0.00230014	2.80027e-14	0.241455	C	T	0.0453	0.0471	0.3361	0.2357	C	T	42307
		rs9647335	3	135880410	0.0316374	0.00249696	8.60003e-37	0.191878	T	A	0.052	0.05074	0.3054	0.1831	T	A	42307
		rs976002	4	69343287	0.0230909	0.00228117	4.40048e-24	0.24529	G	A	-0.03654	0.04946	0.46	0.2131	G	A	42307
		rs9817452	3	156795414	0.0174889	0.00202187	5.19996e-18	0.387699	T	G	0.08933	0.04145	0.0314898	0.3888	T	G	42307
		rs9977268	21	46907287	-0.0182291	0.00246656	1.50003e-13	0.19875	T	C	-0.01961	0.05226	0.706999	0.2008	T	C	42307
		rs9987289	8	9183358	0.0852351	0.00339983	1e-138	0.908733	G	A	0.05848	0.0754	0.438	0.9128	G	A	42307
		rs9989419	16	56985139	0.114993	0.00199407	1e-200	0.60551	G	A	-0.008463	0.04556	0.8526	0.6115	G	A	42307
Endometrioid ovarian cancer		rs10023962	4	177959511	0.0176607	0.00254251	3.80014e-12	0.816753	G	T	0.02011	0.03853	0.6018	0.8184	G	T	43751
		rs10170658	2	238699970	-0.0132874	0.00235794	1.7e-08	0.222908	T	G	0.01285	0.0339	0.7047	0.243	T	G	43751
		rs10271082	7	1081562	-0.0190331	0.00199937	1.69981e-21	0.407793	C	G	0.01269	0.02947	0.666801	0.4094	C	G	43751
		rs1037117	15	102068658	0.0161057	0.00225649	9.49948e-13	0.254731	A	G	-0.01035	0.03332	0.756201	0.2502	A	G	43751
		rs10404380	19	8466254	-0.0257904	0.00201461	1.59993e-37	0.604801	A	C	0.01031	0.03049	0.735301	0.6065	A	C	43751
		rs1047891	2	211540507	-0.0256666	0.00210473	3.29989e-34	0.315663	A	C	0.006834	0.0312	0.8266	0.3176	A	C	43751
		rs10489044	4	87976387	-0.0183462	0.00246586	1e-13	0.199084	G	A	0.03461	0.0361	0.3376	0.1935	G	A	43751
		rs10504477	8	71338185	-0.0121174	0.00199318	1.2e-09	0.412293	C	T	-0.009977	0.02889	0.7298	0.4447	C	T	43751
		rs1055582	4	39700173	0.0155609	0.00196562	2.39994e-15	0.505137	T	C	0.0006425	0.02934	0.9825	0.5221	T	C	43751
		rs10750766	11	65473798	-0.0147925	0.00216197	7.8001e-12	0.709869	A	C	0.008299	0.03164	0.7931	0.7195	A	C	43751
		rs10752898	1	183077896	0.0125396	0.00196775	1.89998e-10	0.55762	C	T	0.04531	0.02874	0.1149	0.5522	C	T	43751
		rs10798615	1	178513895	-0.0153188	0.00196392	6.20012e-15	0.533322	G	T	-0.004412	0.02887	0.8785	0.5301	G	T	43751
		rs1086056	3	154088411	-0.0188503	0.00271238	3.69999e-12	0.844669	G	T	0.006636	0.04152	0.873	0.8566	G	T	43751
		rs10883451	10	101924418	0.022096	0.00196056	1.80011e-29	0.496282	C	T	0.006798	0.02865	0.8125	0.4857	C	T	43751
		rs10917383	1	23788994	0.0203915	0.00296088	5.70033e-12	0.875246	G	A	0.0435	0.04414	0.3244	0.8734	G	A	43751
		rs11021232	11	95320808	-0.0164557	0.00256026	1.29999e-10	0.181005	C	T	-0.09934	0.03838	0.00963896	0.1799	C	T	43751
		rs11089620	22	21922456	-0.0321639	0.00251317	1.69981e-37	0.188588	G	C	0.01038	0.0365	0.776	0.1868	G	C	43751
		rs111849006	14	52581893	0.0146894	0.00260225	1.7e-08	0.181219	A	G	-0.07299	0.04165	0.0797003	0.1661	A	G	43751
		rs11216920	11	118462554	0.0250384	0.00354197	1.59993e-12	0.084072	G	A	-0.07588	0.05476	0.1658	0.08099	G	A	43751
		rs11226108	11	103870755	-0.0146559	0.00249387	4.20001e-09	0.191516	C	G	0.007528	0.03679	0.8379	0.1825	C	G	43751
		rs1125873	9	107721423	0.0122955	0.00197818	5.1e-10	0.492029	T	A	-0.04928	0.02983	0.0986007	0.4932	T	A	43751
		rs112928559	8	19979846	-0.0367572	0.005252	2.60016e-12	0.039869	T	C	-0.06568	0.1043	0.528901	0.03991	T	C	43751
		rs113011842	2	128611133	-0.0132464	0.00212982	5e-10	0.305787	C	T	0.07484	0.05186	0.149	0.91331	T	TA	43751
		rs1132274	20	17596155	-0.0287721	0.0027161	3.19963e-26	0.154087	A	C	-0.002035	0.0416	0.961	0.158	A	C	43751
		rs11429307	5	55857025	0.0223154	0.00250419	5.00035e-19	0.808887	G	GT	-0.03351	0.03728	0.3688	0.8206	G	GT	43751
		rs11481448	20	22146056	0.0114668	0.00197074	5.89997e-09	0.497412	A	AT	-0.01803	0.02866	0.5292	0.5157	A	AT	43751
		rs116006942	5	53405314	-0.0283109	0.00415365	9.3994e-12	0.060786	A	G	0.07726	0.06048	0.2015	0.05393	A	G	43751
		rs11632618	15	58724706	0.108049	0.00384587	1.09901e-173	0.06962	A	G	0.02439	0.06057	0.6871	0.06959	A	G	43751
		rs11641548	16	88039447	-0.0130768	0.00197499	3.59998e-11	0.43959	C	A	-0.02939	0.02921	0.3143	0.406	C	A	43751
		rs1168124	1	63139730	0.0426112	0.00205353	1.20005e-95	0.65073	T	C	0.03589	0.03042	0.2381	0.6592	T	C	43751
		rs11691486	2	100796182	0.0141328	0.00230186	8.30004e-10	0.240048	C	T	0.005125	0.03373	0.8792	0.2262	C	T	43751
		rs117399007	15	59264999	-0.0288859	0.00484793	2.5e-09	0.043444	T	C	-0.03692	0.08336	0.6578	0.03434	T	C	43751
		rs11754773	6	34577257	-0.0400977	0.00338901	2.70023e-32	0.093405	G	A	-0.05649	0.04983	0.2569	0.08749	G	A	43751
		rs117739035	11	408174	-0.0305721	0.00527087	6.59994e-09	0.035802	T	G	0.05657	0.1004	0.5733	0.03631	T	G	43751
		rs117853493	8	20056640	0.0567003	0.00803613	1.69981e-12	0.015074	A	G	-0.1165	0.1332	0.3818	0.01671	A	G	43751
		rs11870735	17	481604	-0.0152398	0.00254853	2.19999e-09	0.180979	T	C	0.06954	0.03703	0.0604102	0.1915	T	C	43751
		rs12044156	1	219679967	-0.0119199	0.00197231	1.5e-09	0.563837	C	G	0.00345	0.02902	0.9054	0.563	C	G	43751
		rs12045101	1	110267651	-0.0148797	0.00229453	8.9002e-11	0.240915	T	C	-0.01677	0.03356	0.6173	0.2474	T	C	43751
		rs12273363	11	27744859	-0.0197428	0.00242496	3.90032e-16	0.205682	C	T	0.0162	0.03754	0.666201	0.1894	C	T	43751
		rs12436555	14	24634825	-0.0146547	0.00260342	1.79999e-08	0.173179	A	G	-0.01934	0.03882	0.6183	0.1661	A	G	43751
		rs12462109	19	52343496	-0.0134097	0.00216974	6.4e-10	0.287067	T	C	0.04735	0.0319	0.1377	0.2824	T	C	43751
		rs1260326	2	27730940	-0.0258112	0.00200095	4.49987e-38	0.604673	C	T	0.007323	0.02936	0.8031	0.6093	C	T	43751
		rs12740374	1	109817590	0.0442974	0.00235869	1.10002e-78	0.220913	T	G	-0.01325	0.03459	0.701601	0.2154	T	G	43751
		rs12898210	15	58639710	-0.0491359	0.00300967	6.4003e-60	0.121583	G	T	0.05389	0.04265	0.2064	0.1336	G	T	43751
		rs12943517	17	4083923	-0.0118613	0.00212624	2.39999e-08	0.310724	A	G	-0.03088	0.03111	0.321	0.3057	A	G	43751
		rs12977604	19	45442528	0.0373935	0.0020925	1.99986e-71	0.499196	G	C	-0.03334	0.03084	0.2797	0.4978	G	C	43751
		rs12987470	2	188323311	0.012042	0.00215213	2.19999e-08	0.294649	T	A	0.003693	0.03127	0.906	0.3115	T	A	43751
		rs13024140	2	111710863	-0.0115424	0.00198701	6.29999e-09	0.415283	C	G	-0.009323	0.02929	0.7502	0.4099	C	G	43751
		rs13059175	3	152062241	0.0148346	0.00213401	3.59998e-12	0.299999	T	C	0.009348	0.03144	0.7662	0.2897	T	C	43751
		rs13107325	4	103188709	-0.071753	0.00372931	1.69981e-82	0.074994	T	C	0.002207	0.05535	0.9682	0.07828	T	C	43751
		rs13108218	4	3443931	-0.01333	0.00203151	5.30029e-11	0.614914	G	A	-0.02822	0.03028	0.3513	0.6125	G	A	43751
		rs1318175	15	58586129	-0.0780529	0.00268206	3.39625e-186	0.159965	T	C	0.01322	0.03881	0.7334	0.1519	T	C	43751
		rs133015	22	38572526	0.0200344	0.00198398	5.60015e-24	0.44	G	C	-0.0191	0.02856	0.5037	0.4374	G	C	43751
		rs13326165	3	52532118	-0.0195454	0.00242685	8.00018e-16	0.795376	G	A	0.07579	0.03646	0.0376296	0.7974	G	A	43751
		rs13379043	14	74250126	0.0217854	0.00222966	1.50003e-22	0.280373	C	T	-0.02931	0.03395	0.3879	0.2882	C	T	43751
		rs13402475	2	3639909	-0.0240101	0.00257281	1e-20	0.815145	G	C	-0.00837	0.0369	0.8206	0.8195	G	C	43751
		rs138354839	5	180416174	-0.0671387	0.00865796	8.9002e-15	0.015103	A	C	0.1198	0.1372	0.3826	0.01331	A	C	43751
		rs1395221	4	24626903	-0.0132838	0.00201044	3.90032e-11	0.397633	T	G	0.00775	0.02938	0.792	0.3944	T	G	43751
		rs1400362	3	185883562	0.0125215	0.00226712	3.29997e-08	0.741488	C	T	-0.01446	0.03396	0.6703	0.7389	C	T	43751
		rs140584594	1	110232983	0.035674	0.00219152	1.39991e-59	0.729711	G	A	-0.1296	0.08965	0.1484	0.04355	G	A	43751
		rs1406982	6	117236853	-0.0142625	0.00211146	1.39991e-11	0.313873	A	T	0.02606	0.03071	0.3961	0.3182	A	T	43751
		rs141368429	11	117221862	-0.0569584	0.00458365	1.9002e-35	0.055929	T	C	0.2094	0.07186	0.00356599	0.04722	T	C	43751
		rs144033177	20	571467	-0.0494186	0.0080641	8.9e-10	0.015828	C	A	-0.1125	0.1296	0.3856	0.01934	C	A	43751
		rs144311893	19	45423944	0.122697	0.00690208	1.10002e-70	0.021987	T	C	-0.102	0.107	0.3404	0.02664	T	C	43751
		rs144475339	16	56162685	0.0581829	0.0104937	2.90001e-08	0.01056	C	G	0.1871	0.1339	0.1623	0.01645	C	G	43751
		rs1446585	2	136407479	0.0185954	0.00223649	9.20026e-17	0.244189	G	A	-0.02955	0.0339	0.3833	0.3543	G	A	43751
		rs145947882	17	41809207	-0.136427	0.00627244	6.9024e-105	0.026076	C	A	-0.1184	0.1051	0.2534	0.02559	C	A	43751
		rs147772065	9	107732530	0.0314363	0.00540463	5.99998e-09	0.034764	C	G	-0.004213	0.08844	0.962	0.03075	C	G	43751
		rs148827772	4	110766064	-0.057089	0.00700743	3.69999e-16	0.022589	G	A	0.1381	0.1016	0.1744	0.02629	G	A	43751
		rs150237291	18	46781014	0.0494709	0.00674777	2.29985e-13	0.021812	C	T	-0.02878	0.1078	0.7895	0.01814	C	T	43751
		rs150483923	7	106957161	0.0197365	0.0023555	5.30029e-17	0.225932	A	C	0.006187	0.03494	0.8594	0.2179	A	C	43751
		rs150844304	15	43726625	-0.0753334	0.00615615	1.99986e-34	0.025949	C	A	-0.2718	0.0983	0.00568801	0.02762	C	A	43751
		rs1540687	5	111246489	0.0116627	0.00209933	2.80001e-08	0.674487	T	A	-0.001683	0.03007	0.9554	0.6596	T	A	43751
		rs1601933	15	58671559	-0.0842338	0.00199576	1e-200	0.466597	T	C	-0.002419	0.0301	0.9359	0.4709	T	C	43751
		rs1661052	11	2942593	0.0293691	0.00340349	6.20012e-18	0.908498	A	G	0.001007	0.05071	0.9842	0.9015	A	G	43751
		rs17008972	3	71756272	0.0192616	0.00298016	1e-10	0.124198	A	G	-0.00844	0.0438	0.8472	0.1341	A	G	43751
		rs17138358	7	17920253	-0.0261653	0.00200552	6.59933e-39	0.398512	C	G	-0.004656	0.0296	0.875	0.4017	C	G	43751
		rs17326656	2	48962291	-0.0181882	0.00230557	3.10027e-15	0.238733	T	G	0.005611	0.03527	0.8736	0.2242	T	G	43751
		rs174566	11	61592362	-0.0349039	0.00205457	1e-64	0.350206	G	A	0.07786	0.03005	0.00977102	0.3404	G	A	43751
		rs1771591	1	161610734	-0.012735	0.00204183	4.49997e-10	0.487444	A	G	-0.008441	0.0326	0.7957	0.5068	A	G	43751
		rs17883513	7	94974185	0.029944	0.00538771	2.69998e-08	0.034361	G	A	-0.01936	0.08224	0.8139	0.03309	G	A	43751
		rs1789896	4	100256984	0.0149273	0.00195991	2.60016e-14	0.513472	A	G	-0.04479	0.02866	0.1181	0.5011	A	G	43751
		rs1800961	20	43042364	-0.149001	0.00566244	1.30017e-152	0.031062	T	C	-0.03301	0.08435	0.695601	0.02708	T	C	43751
		rs1852922	3	70936712	0.0123581	0.00212826	6.4e-09	0.69011	A	G	-0.02152	0.03113	0.4895	0.6754	A	G	43751
		rs1862205	5	108656635	0.0110691	0.00200091	3.2e-08	0.404644	A	G	0.02159	0.02999	0.4718	0.4088	A	G	43751
		rs188502504	5	131121165	-0.0291118	0.00525498	2.99999e-08	0.036433	C	T	-0.09073	0.07531	0.2283	0.03721	C	T	43751
		rs1919309	11	14029854	0.0116908	0.00196745	2.80001e-09	0.508795	C	T	0.01189	0.02941	0.686099	0.5025	C	T	43751
		rs1970811	10	126696496	-0.0116143	0.00197362	4e-09	0.457761	C	T	0.03013	0.02853	0.291	0.4397	C	T	43751
		rs199717562	1	55491851	0.015199	0.00261841	6.4e-09	0.195044	G	A	-0.05313	0.04073	0.1921	0.1951	G	A	43751
		rs200561116	16	67972194	-0.0570866	0.00310344	1.39991e-75	0.885895	A	AT	-0.06455	0.04311	0.1365	0.8661	A	AT	43751
		rs2066714	9	107586753	0.054303	0.00292716	7.89951e-77	0.128552	C	T	0.02424	0.0429	0.5721	0.1258	C	T	43751
		rs2068888	10	94839642	0.0134211	0.00197105	9.79941e-12	0.450403	A	G	-0.02952	0.02851	0.3005	0.4613	A	G	43751
		rs2071379	17	26695832	-0.0214336	0.00199927	8.10028e-27	0.595245	G	A	0.02665	0.02906	0.3591	0.5734	G	A	43751
		rs2111705	14	75261641	-0.0149276	0.0019717	3.69999e-14	0.543888	A	G	0.0004206	0.02886	0.9884	0.5484	A	G	43751
		rs2159935	4	55521017	0.0114396	0.00196234	5.60003e-09	0.490312	A	G	-0.0135	0.02924	0.6443	0.4776	A	G	43751
		rs2245095	10	122857596	-0.025599	0.00344877	1.10002e-13	0.088862	T	C	0.02423	0.04913	0.6218	0.09849	T	C	43751
		rs2247355	8	103876780	0.0177172	0.00253838	2.99985e-12	0.182653	T	C	-0.06072	0.03721	0.1027	0.181	T	C	43751
		rs2256720	20	46279531	0.0121751	0.00197748	7.39997e-10	0.444499	C	T	0.03917	0.02873	0.1728	0.4502	C	T	43751
		rs2269434	11	47360412	0.0346097	0.00205762	1.69981e-63	0.345387	C	T	-0.005402	0.03034	0.8587	0.341	C	T	43751
		rs2281719	1	230297659	0.0534464	0.00201161	1.49968e-155	0.612469	T	C	0.0171	0.03051	0.575	0.6151	T	C	43751
		rs2294915	22	44340904	-0.0199868	0.00233124	1e-17	0.231744	T	C	-0.007326	0.03431	0.8309	0.2295	T	C	43751
		rs2297409	9	107576246	-0.0366326	0.00247546	1.50003e-49	0.194714	A	G	0.03528	0.0386	0.3608	0.1947	A	G	43751
		rs2298214	1	935222	-0.0131486	0.00199824	4.70002e-11	0.577488	A	C	0.03066	0.03163	0.3324	0.582	A	C	43751
		rs2298624	18	47429022	0.0319587	0.00288956	1.99986e-28	0.132474	T	C	0.08545	0.04091	0.0367401	0.1361	T	C	43751
		rs2302263	11	64021821	-0.0285016	0.00345206	1.50003e-16	0.0887	T	C	-0.01325	0.0503	0.7922	0.08469	T	C	43751
		rs2305696	16	57157206	-0.018423	0.00195245	3.90032e-21	0.486258	T	C	-0.02801	0.03086	0.3642	0.4979	T	C	43751
		rs235314	21	46271452	-0.0214751	0.00197484	1.50003e-27	0.532284	T	C	0.03073	0.0289	0.2876	0.5339	T	C	43751
		rs2362541	2	30478453	-0.0112615	0.00195989	9.09997e-09	0.507575	G	T	-0.03138	0.02856	0.2719	0.5041	G	T	43751
		rs2395158	6	32374595	-0.0344264	0.00261038	1e-39	0.16935	G	A	0.001117	0.03949	0.9774	0.1581	G	A	43751
		rs2419605	10	113978097	-0.0312837	0.00277987	2.19989e-29	0.147796	G	A	-0.06526	0.04294	0.1286	0.1543	G	A	43751
		rs2424993	20	33104592	-0.0161362	0.00214155	4.90004e-14	0.697876	C	G	0.01557	0.03131	0.6187	0.6975	C	G	43751
		rs2494747	14	105258437	-0.0322265	0.00202366	4.30031e-57	0.615762	T	G	0.01341	0.03024	0.6575	0.6182	T	G	43751
		rs2520096	9	136919416	0.0140397	0.00221413	2.30001e-10	0.270128	G	A	0.02944	0.03154	0.3506	0.3027	G	A	43751
		rs2540951	2	65276736	0.01211	0.00201943	2e-09	0.376251	G	A	-0.02409	0.02987	0.42	0.4034	G	A	43751
		rs2544654	5	72888280	0.0128434	0.00217845	3.69999e-09	0.715237	T	G	-0.01237	0.0323	0.701799	0.718	T	G	43751
		rs254559	5	134444982	-0.0170773	0.0020013	1.39991e-17	0.40484	A	C	-0.02509	0.02999	0.4028	0.4017	A	C	43751
		rs2642438	1	220970028	0.0291285	0.00213949	3.29989e-42	0.702624	G	A	0.06435	0.03223	0.0458701	0.7046	G	A	43751
		rs267738	1	150940625	0.0343761	0.00236534	7.50067e-48	0.219299	G	T	-0.0341	0.03545	0.336	0.2096	G	T	43751
		rs2726112	7	36178753	-0.0138549	0.00196994	1.99986e-12	0.453816	G	A	0.005338	0.02872	0.8525	0.4644	G	A	43751
		rs2740488	9	107661742	-0.0804019	0.00222407	1e-200	0.265536	C	A	-0.01538	0.03257	0.6367	0.2659	C	A	43751
		rs2803619	10	113934384	-0.0374903	0.00219505	2.09991e-65	0.724683	C	G	0.009066	0.03171	0.775001	0.7116	C	G	43751
		rs2804894	10	33647091	0.0162537	0.00224777	4.79954e-13	0.734838	A	G	0.02917	0.0332	0.3797	0.7386	A	G	43751
		rs28362901	15	74712937	-0.0246353	0.00345669	1e-12	0.088368	A	C	-0.07763	0.05299	0.1429	0.08849	A	C	43751
		rs286965	5	153360230	-0.0160285	0.00203382	3.19963e-15	0.632207	C	T	0.05811	0.02973	0.0506302	0.6272	C	T	43751
		rs28824216	4	92599431	0.0378245	0.00674912	2.1e-08	0.021793	T	C	0.08011	0.09289	0.3884	0.02323	T	C	43751
		rs2925979	16	81534790	0.0285287	0.00212908	6.09958e-41	0.69987	C	T	-0.02128	0.03117	0.4947	0.7037	C	T	43751
		rs2943645	2	227099180	-0.0338732	0.00204772	1.80011e-61	0.646764	T	C	0.05518	0.02996	0.0655405	0.6281	T	C	43751
		rs2963468	5	158003020	-0.0173619	0.00232896	8.99912e-14	0.235288	G	A	0.02649	0.03392	0.4348	0.2386	G	A	43751
		rs2965169	19	45251156	0.0188372	0.00201158	7.59976e-21	0.388716	C	A	0.0002637	0.03087	0.9932	0.3944	C	A	43751
		rs2972166	3	12316339	0.0149974	0.00220729	1.10002e-11	0.274658	A	G	-0.06701	0.03259	0.0397402	0.2787	A	G	43751
		rs2999141	1	23832103	-0.0121341	0.00222468	4.90004e-08	0.275749	C	A	-0.0191	0.03394	0.5736	0.2908	C	A	43751
		rs326	8	19819439	0.0827185	0.00214788	1e-200	0.293968	G	A	0.01214	0.03137	0.6988	0.2986	G	A	43751
		rs33042	16	28139077	0.0166688	0.00227684	2.49977e-13	0.246125	A	G	0.003966	0.03373	0.9064	0.2618	A	G	43751
		rs34045894	10	33967489	-0.0147562	0.00270319	4.79999e-08	0.156314	A	G	0.03455	0.03914	0.3774	0.1419	A	G	43751
		rs34138141	17	40781561	-0.0180909	0.00218637	1.29987e-16	0.280674	T	G	-0.07774	0.03352	0.0197802	0.2635	T	G	43751
		rs34180494	15	75370012	-0.0128704	0.00219833	4.79999e-09	0.273764	C	A	-0.03625	0.03217	0.2598	0.289	C	A	43751
		rs34397747	1	27092322	-0.0393293	0.00355947	2.19989e-28	0.084314	C	T	-0.02355	0.05261	0.6544	0.08803	C	T	43751
		rs34518086	7	130442603	-0.0248328	0.00199919	1.99986e-35	0.462783	C	CT	0.01861	0.03018	0.5373	0.4737	C	CT	43751
		rs34642857	3	123051019	-0.0133464	0.00227583	4.49997e-09	0.250631	C	T	-0.03069	0.03444	0.3728	0.2235	C	T	43751
		rs34767118	7	50271064	0.0169225	0.00210261	8.4004e-16	0.325924	G	A	0.03822	0.03165	0.2271	0.3272	G	A	43751
		rs34955778	16	15139594	-0.0124025	0.00197989	3.69999e-10	0.418701	C	T	-0.02998	0.0298	0.3143	0.4348	C	T	43751
		rs34999031	4	57944852	-0.0120937	0.00201713	2e-09	0.426365	A	AT	-0.04103	0.03066	0.1807	0.4742	A	AT	43751
		rs35135293	2	20363666	-0.0217004	0.00196743	2.70023e-28	0.518821	T	C	0.01046	0.02902	0.7186	0.5276	T	C	43751
		rs351862	5	176541370	0.0184158	0.00309396	2.59998e-09	0.114501	T	C	-0.05475	0.04494	0.2231	0.1337	T	C	43751
		rs35580554	13	49519535	-0.0144459	0.00201768	8.10028e-13	0.60368	A	ATATT	-0.001501	0.03048	0.9607	0.6124	A	ATATT	43751
		rs35745599	7	6451080	0.0284306	0.0022991	4.00037e-35	0.238631	T	C	0.02283	0.03467	0.5101	0.2231	T	C	43751
		rs35909200	16	72156666	0.0189094	0.00267946	1.69981e-12	0.157388	G	T	-0.0626	0.03997	0.1173	0.1476	G	T	43751
		rs36024006	8	121887377	-0.0178019	0.00196944	1.59993e-19	0.451989	A	G	-0.03765	0.02922	0.1975	0.4535	A	G	43751
		rs36096231	8	72399623	-0.0207809	0.0037859	4e-08	0.072481	T	C	-0.008992	0.07006	0.8979	0.0503	T	C	43751
		rs367070	19	54800500	0.0390583	0.00235452	8.4004e-62	0.225382	G	A	0.02142	0.03743	0.5673	0.2163	G	A	43751
		rs367677	14	69273090	0.0174735	0.0023124	4.10015e-14	0.240005	G	A	-0.04161	0.03468	0.2303	0.2217	G	A	43751
		rs3732356	3	119529113	-0.0367324	0.00398002	2.70023e-20	0.93378	T	G	0.01971	0.05923	0.7388	0.9278	T	G	43751
		rs3740688	11	47380340	0.0156042	0.00197254	2.60016e-15	0.544632	T	G	0.06655	0.02883	0.0209802	0.551	T	G	43751
		rs3747973	1	205677148	0.0148472	0.00199494	9.8992e-14	0.592553	G	A	-0.0103	0.0295	0.726901	0.597	G	A	43751
		rs3749748	5	127350549	0.0220635	0.00228295	4.30031e-22	0.247259	T	C	0.06049	0.03348	0.0707799	0.2348	T	C	43751
		rs3760230	17	1994071	-0.013626	0.00198867	7.29962e-12	0.579267	G	C	-0.04927	0.02973	0.0974406	0.5824	G	C	43751
		rs3768321	1	40035928	-0.0422764	0.00246498	6.20012e-66	0.196773	T	G	-0.02892	0.03731	0.4382	0.1894	T	G	43751
		rs3798233	6	116317092	0.0179824	0.00199898	2.29985e-19	0.402016	C	A	0.03194	0.0294	0.2773	0.4258	C	A	43751
		rs3802548	10	45952745	0.0340679	0.00229726	9.3994e-50	0.240427	A	T	-0.015	0.03337	0.6531	0.2576	A	T	43751
		rs3818716	17	16851834	-0.0127148	0.00204635	5.19996e-10	0.364549	T	C	-0.004535	0.02939	0.8774	0.3809	T	C	43751
		rs3828960	7	135194613	-0.0146086	0.00242641	1.7e-09	0.206522	G	A	-0.02957	0.03635	0.4159	0.1965	G	A	43751
		rs3915932	10	80941936	0.0158209	0.00199475	2.19989e-15	0.414974	C	G	0.01816	0.02904	0.5316	0.4113	C	G	43751
		rs4052908	6	139842576	0.0154632	0.00205027	4.60045e-14	0.635826	AATT	A	-0.002341	0.02976	0.9373	0.6152	AATT	A	43751
		rs41272086	6	161008646	-0.037348	0.00319457	1.39991e-31	0.105579	A	G	0.03193	0.04722	0.498799	0.1076	A	G	43751
		rs4239651	20	46340596	0.0264226	0.00242837	1.39991e-27	0.79439	C	T	0.00366	0.03909	0.9254	0.8019	C	T	43751
		rs429358	19	45411941	-0.102539	0.00271512	1e-200	0.154478	C	T	0.02358	0.04137	0.5687	0.1374	C	T	43751
		rs4441609	3	36892717	0.0110807	0.00202443	4.39997e-08	0.625576	C	T	0.01897	0.03019	0.5297	0.6053	C	T	43751
		rs4599108	2	85543222	0.0140463	0.00198176	1.39991e-12	0.487598	T	C	-0.003202	0.0288	0.9115	0.4946	T	C	43751
		rs4632228	18	19641009	-0.01986	0.00240757	1.59993e-16	0.209496	T	G	0.0294	0.03486	0.3989	0.2214	T	G	43751
		rs4660586	1	42407229	0.0125868	0.00223611	1.79999e-08	0.73925	T	C	-0.03134	0.03235	0.3326	0.7338	T	C	43751
		rs4676609	3	39214256	0.0149357	0.00247368	1.6e-09	0.196448	T	C	-0.04487	0.03728	0.2272	0.1982	T	C	43751
		rs4725969	7	150558515	0.0124013	0.00208426	2.69998e-09	0.339656	T	C	0.03226	0.03037	0.2881	0.3317	T	C	43751
		rs472629	1	20917108	-0.0182717	0.0020755	1.29987e-18	0.333138	A	G	0.06359	0.03105	0.0405602	0.3103	A	G	43751
		rs4784709	16	56711375	-0.0617963	0.00494325	7.39946e-36	0.959184	A	T	0.1298	0.0738	0.0786593	0.9613	A	T	43751
		rs4795386	17	37746847	0.0255755	0.00220821	5.10035e-31	0.723594	G	A	0.0476	0.03211	0.1382	0.7175	G	A	43751
		rs4807462	19	3408665	-0.0114556	0.0020561	2.5e-08	0.359573	T	A	-0.004218	0.03075	0.8909	0.3709	T	A	43751
		rs4820346	22	39125074	0.0130171	0.00213798	1.09999e-09	0.692925	G	C	-0.001915	0.03102	0.9508	0.6766	G	C	43751
		rs4875043	8	144496772	-0.0151546	0.00240369	2.90001e-10	0.216842	C	A	-0.09214	0.03712	0.01305	0.2166	C	A	43751
		rs4930352	11	66066993	0.0167274	0.00199616	5.30029e-17	0.494116	T	G	0.04563	0.02916	0.1176	0.4734	T	G	43751
		rs49675	8	9151688	0.0212458	0.00330763	1.29999e-10	0.09805	A	G	-0.07542	0.04982	0.1301	0.1009	A	G	43751
		rs532436	9	136149830	0.0304626	0.00252555	1.69981e-33	0.184527	A	G	0.0804	0.03559	0.0247002	0.1976	A	G	43751
		rs55710224	7	100698648	0.0121553	0.00196433	6.1e-10	0.498535	A	G	0.01493	0.02925	0.6097	0.4872	A	G	43751
		rs557933	1	234853268	0.0190421	0.00196414	3.19963e-22	0.520257	C	A	-0.07541	0.02934	0.0101599	0.5397	C	A	43751
		rs55801554	5	158622532	0.0137251	0.00227815	1.7e-09	0.247289	A	C	0.01224	0.03325	0.712801	0.2464	A	C	43751
		rs55812947	7	44790807	-0.0160846	0.00292874	4e-08	0.129001	C	T	0.0305	0.04561	0.5036	0.1165	C	T	43751
		rs559355	11	75451281	-0.0446168	0.00269005	8.80035e-62	0.157349	T	A	0.02694	0.03783	0.4764	0.1671	T	A	43751
		rs57274629	1	66110292	0.0150043	0.0020611	3.29989e-13	0.35757	G	A	0.0387	0.02972	0.1929	0.3712	G	A	43751
		rs58473820	11	122514403	0.0207534	0.00202552	1.20005e-24	0.377992	T	C	-0.03658	0.0305	0.2304	0.3963	T	C	43751
		rs59104589	2	242237902	0.0170163	0.00204114	7.59976e-17	0.358199	T	C	0.02629	0.03012	0.3827	0.3653	T	C	43751
		rs59347135	8	19750044	-0.0805948	0.00478788	1.39991e-63	0.046207	G	C	-0.0882	0.07512	0.2404	0.04815	G	C	43751
		rs59894631	6	32505869	0.0234027	0.00245486	1.50003e-21	0.666597	C	A	-0.02823	0.04144	0.495801	0.8235	C	A	43751
		rs6057911	20	30061695	0.0185812	0.00292074	2e-10	0.131284	G	C	-0.03891	0.04223	0.3568	0.1421	G	C	43751
		rs6062510	20	62372148	-0.0152419	0.00209559	3.50026e-13	0.674412	C	G	-0.01609	0.03079	0.6012	0.695	C	G	43751
		rs613808	11	116710968	-0.0849696	0.00218306	1e-200	0.715399	G	A	0.04567	0.03212	0.1551	0.7073	G	A	43751
		rs61596977	8	95997165	-0.0155338	0.00282539	3.79997e-08	0.140376	T	C	-0.0084	0.04134	0.839	0.1463	T	C	43751
		rs61805076	1	182154990	-0.015348	0.00207699	1.50003e-13	0.333426	C	T	-0.05129	0.0312	0.1002	0.3206	C	T	43751
		rs61980899	14	81676844	-0.0139977	0.00197925	1.50003e-12	0.537847	C	T	0.02683	0.02896	0.3542	0.5298	C	T	43751
		rs62114506	2	242793	0.0140502	0.00222524	2.69998e-10	0.262092	C	G	0.02553	0.03322	0.4421	0.2869	C	G	43751
		rs62135193	2	48755477	-0.0108289	0.00197527	4.20001e-08	0.541376	T	C	0.06092	0.03006	0.0427002	0.5197	T	C	43751
		rs6224	15	91423543	0.0125532	0.0019683	1.79999e-10	0.473585	T	G	-0.01912	0.02897	0.5091	0.4743	T	G	43751
		rs62369502	5	43815578	-0.0214152	0.00369565	6.80002e-09	0.076477	C	T	-0.01053	0.05562	0.8499	0.07561	C	T	43751
		rs62405458	5	180225919	-0.0147906	0.00254902	6.49995e-09	0.18267	T	C	0.04891	0.04014	0.223	0.1808	T	C	43751
		rs6448429	4	26066863	-0.0222015	0.0026563	6.4003e-17	0.166112	T	C	0.09356	0.0383	0.0145801	0.1853	T	C	43751
		rs6469605	8	116601894	0.0349728	0.00198158	1e-69	0.568386	T	C	-0.005525	0.02908	0.8493	0.5845	T	C	43751
		rs6505176	17	28661769	-0.0174387	0.00209523	8.60003e-17	0.331623	G	T	-0.004354	0.03084	0.8877	0.3277	G	T	43751
		rs6557267	6	153433701	-0.0118925	0.00200039	2.80001e-09	0.403524	T	C	0.003611	0.02894	0.9007	0.4166	T	C	43751
		rs6705285	2	66709468	0.0111578	0.00197677	1.7e-08	0.609051	T	G	-0.01161	0.03359	0.7296	0.6174	T	G	43751
		rs676210	2	21231524	0.0600946	0.00242305	8.70964e-136	0.205092	A	G	-0.02509	0.03483	0.4714	0.2117	A	G	43751
		rs6765484	3	50041313	0.0204373	0.00196501	2.49977e-25	0.472703	T	C	0.005412	0.02877	0.8508	0.4899	T	C	43751
		rs6772763	3	15702641	0.0128955	0.00198642	8.49963e-11	0.565136	C	T	-0.01272	0.02951	0.6663	0.5645	C	T	43751
		rs6807935	3	141114293	-0.0126887	0.00206633	8.19993e-10	0.343276	G	A	0.0206	0.03014	0.4943	0.3274	G	A	43751
		rs681869	18	2981398	-0.0165331	0.00215035	1.50003e-14	0.704152	T	C	0.05847	0.03202	0.0678203	0.7214	T	C	43751
		rs686030	9	15304782	0.056386	0.00281822	4.70002e-89	0.858646	A	C	0.02618	0.04307	0.5423	0.8625	A	C	43751
		rs6977416	7	150542711	-0.0157606	0.00209756	5.70033e-14	0.334458	A	G	0.03572	0.02997	0.2333	0.3413	A	G	43751
		rs698927	1	93836218	0.0245539	0.00252916	2.80027e-22	0.183778	C	A	-0.02142	0.03776	0.5706	0.1732	C	A	43751
		rs7032795	9	117134945	0.0145998	0.00197016	1.29987e-13	0.493507	C	T	0.03552	0.02888	0.2187	0.4773	C	T	43751
		rs7036107	9	92177897	-0.0112609	0.00200049	1.79999e-08	0.511088	G	A	0.0006872	0.02945	0.9814	0.5139	G	A	43751
		rs7147511	14	100794818	-0.0146441	0.00198342	1.50003e-13	0.495499	T	C	-0.06108	0.02901	0.0352598	0.4905	T	C	43751
		rs7170463	15	41888918	0.0161797	0.00211746	2.19989e-14	0.311339	G	A	0.005042	0.03146	0.8727	0.308	G	A	43751
		rs7216643	17	66827491	-0.0223626	0.00236278	2.90001e-21	0.223559	T	C	0.03734	0.0352	0.2888	0.2239	T	C	43751
		rs7238484	18	57735552	-0.0213669	0.00221605	5.30029e-22	0.268307	T	G	0.03609	0.0321	0.2609	0.2699	T	G	43751
		rs7251640	19	18614935	0.0151586	0.00249926	1.29999e-09	0.194006	C	T	-0.01163	0.03675	0.751799	0.2016	C	T	43751
		rs72729623	4	154208278	-0.0153324	0.0028013	4.39997e-08	0.143413	T	C	-0.0609	0.04321	0.1588	0.1548	T	C	43751
		rs72761606	1	243740445	-0.0161075	0.0029005	2.80001e-08	0.131378	C	T	0.005494	0.04158	0.8949	0.1409	C	T	43751
		rs72926946	2	203477868	-0.0154139	0.00214215	6.20012e-13	0.296458	A	C	-0.02278	0.03177	0.4735	0.3072	A	C	43751
		rs72959041	6	127454893	-0.0360896	0.00459848	4.19952e-15	0.049126	A	G	-0.1374	0.07389	0.0629695	0.04376	A	G	43751
		rs73052033	3	185828465	-0.0184412	0.00253065	3.19963e-13	0.185091	C	T	-0.03131	0.03795	0.4094	0.1705	C	T	43751
		rs73216701	3	108865293	0.0164708	0.00198166	9.3994e-17	0.429931	G	A	-0.05673	0.02925	0.0524397	0.4192	G	A	43751
		rs737338	19	11347657	-0.10808	0.00533159	2.29985e-91	0.035108	T	C	0.01494	0.07204	0.8357	0.04801	T	C	43751
		rs74025321	16	68878721	-0.0298646	0.00372792	1.10002e-15	0.074272	G	A	0.007744	0.05721	0.8923	0.06521	G	A	43751
		rs74500135	9	106603816	0.073606	0.0103329	1.10002e-12	0.009827	C	T	-0.3204	0.1915	0.0843102	0.0126	C	T	43751
		rs7503353	17	8107979	-0.0135158	0.00197236	7.29962e-12	0.532015	T	G	-0.01061	0.02871	0.7116	0.5173	T	G	43751
		rs75104038	6	34190104	-0.0391467	0.00409914	1.29987e-21	0.06109	A	G	0.05829	0.06012	0.3322	0.05371	A	G	43751
		rs75152587	16	56579961	-0.0797507	0.00879219	1.20005e-19	0.012759	T	G	-0.01728	0.1329	0.8965	0.01392	T	G	43751
		rs75246752	1	145630111	0.0496761	0.00867089	1e-08	0.012875	C	G	-0.03304	0.1601	0.8366	0.01298	C	G	43751
		rs75265117	2	165518799	0.0316195	0.00301917	1.20005e-25	0.11993	G	C	-0.05136	0.04345	0.2372	0.1243	G	C	43751
		rs75406471	10	5257647	-0.0246389	0.00272053	1.29987e-19	0.154253	A	G	-0.001184	0.04064	0.9768	0.1414	A	G	43751
		rs76213248	19	11269893	0.021302	0.00200107	1.80011e-26	0.410374	T	C	0.03333	0.02997	0.2661	0.3936	T	C	43751
		rs76428106	13	28604007	-0.0611895	0.00904242	1.29987e-11	0.012974	C	T	-0.1326	0.1487	0.3724	0.0256	C	T	43751
		rs76456334	7	25827967	-0.0367073	0.0051179	7.39946e-13	0.039627	C	T	-0.001522	0.08145	0.9851	0.0301	C	T	43751
		rs76962725	1	224427133	-0.0297678	0.00523466	1.29999e-08	0.037263	A	G	0.124	0.07689	0.1069	0.0341	A	G	43751
		rs7700617	5	39546706	-0.0127352	0.00196898	9.8992e-11	0.497345	A	C	-0.00598	0.02895	0.8364	0.5026	A	C	43751
		rs77960347	18	47109955	0.335992	0.00855615	1e-200	0.01329	G	A	-0.08258	0.1399	0.555	0.01592	G	A	43751
		rs78058190	2	219699999	-0.0662337	0.00504914	2.60016e-39	0.050441	A	G	0.121	0.08032	0.1319	0.04582	A	G	43751
		rs7817574	8	144302570	0.0362105	0.002519	7.39946e-47	0.184902	C	T	-0.0004345	0.03759	0.9908	0.1973	C	T	43751
		rs78296522	11	116648776	0.0682915	0.00475519	8.99912e-47	0.045117	A	C	0.04555	0.06557	0.4873	0.04584	A	C	43751
		rs78608249	17	7455707	-0.0155496	0.00217141	8.00018e-13	0.29008	T	C	0.06543	0.03155	0.0381197	0.269	T	C	43751
		rs78807370	6	43761091	0.0159362	0.00276835	8.60003e-09	0.14785	A	G	0.05267	0.0433	0.2238	0.1481	A	G	43751
		rs78965095	18	46617871	0.0436944	0.00696137	3.50002e-10	0.02028	T	C	-0.01937	0.1062	0.8553	0.02136	T	C	43751
		rs7896518	10	65104500	0.0153997	0.00200475	1.59993e-14	0.428011	G	A	0.0642	0.02894	0.0265198	0.4257	G	A	43751
		rs79506257	13	103553567	0.0282603	0.00464917	1.2e-09	0.047786	A	G	-0.03849	0.07042	0.5847	0.05463	A	G	43751
		rs7952521	11	116385354	0.0270189	0.00330241	2.80027e-16	0.105535	A	G	-0.04283	0.05211	0.4111	0.1118	A	G	43751
		rs79984435	16	56834234	-0.0855866	0.00337218	4.19759e-142	0.092203	A	G	0.1012	0.04968	0.04157	0.08404	A	G	43751
		rs80236739	15	58972699	-0.0322411	0.00450448	8.19974e-13	0.049836	G	A	-0.009464	0.08183	0.9079	0.03798	G	A	43751
		rs8028785	15	43130646	0.0146329	0.00253358	7.69999e-09	0.18254	C	T	-0.06788	0.03768	0.0716292	0.1792	C	T	43751
		rs8086351	18	47171888	0.096182	0.00257748	1e-200	0.824039	G	C	0.04248	0.03922	0.2788	0.8286	G	C	43751
		rs8098618	18	21069269	0.0115362	0.00197395	5.1e-09	0.479414	T	C	-0.02861	0.02953	0.3326	0.4828	T	C	43751
		rs8103728	19	33900257	0.0228493	0.00208825	7.29962e-28	0.669595	G	C	0.05062	0.03061	0.0981703	0.6597	G	C	43751
		rs9347737	6	163740322	-0.0111198	0.00200525	2.90001e-08	0.428349	G	A	-0.0007791	0.03155	0.9803	0.4527	G	A	43751
		rs9426827	1	154589965	0.0170728	0.00195828	2.80027e-18	0.478096	C	T	0.0498	0.02887	0.0844909	0.4873	C	T	43751
		rs9471972	6	42915021	0.0268788	0.00196789	1.80011e-42	0.53516	A	G	0.01006	0.02874	0.7262	0.522	A	G	43751
		rs9604045	13	113927208	0.0154221	0.00235515	5.79963e-11	0.253532	T	G	0.04571	0.03821	0.2316	0.2676	T	G	43751
		rs9608972	22	30931307	-0.0174956	0.00230014	2.80027e-14	0.241455	C	T	0.01378	0.03405	0.685799	0.2357	C	T	43751
		rs9647335	3	135880410	0.0316374	0.00249696	8.60003e-37	0.191878	T	A	-0.01459	0.03696	0.693	0.1831	T	A	43751
		rs976002	4	69343287	0.0230909	0.00228117	4.40048e-24	0.24529	G	A	-0.0008906	0.03565	0.9801	0.2131	G	A	43751
		rs9817452	3	156795414	0.0174889	0.00202187	5.19996e-18	0.387699	T	G	-0.04021	0.03001	0.1797	0.3888	T	G	43751
		rs9977268	21	46907287	-0.0182291	0.00246656	1.50003e-13	0.19875	T	C	0.01115	0.03723	0.7648	0.2008	T	C	43751
		rs9987289	8	9183358	0.0852351	0.00339983	1e-138	0.908733	G	A	0.01897	0.05239	0.7173	0.9128	G	A	43751
		rs9989419	16	56985139	0.114993	0.00199407	1e-200	0.60551	G	A	0.04554	0.03269	0.1636	0.6115	G	A	43751
High grade and low grade serous ovarian cancer		rs10023962	4	177959511	0.0176607	0.00254251	3.80014e-12	0.816753	G	T	-0.004581	0.02041	0.8224	0.8184	G	T	54990
		rs10170658	2	238699970	-0.0132874	0.00235794	1.7e-08	0.222908	T	G	-0.01961	0.01817	0.2803	0.243	T	G	54990
		rs10271082	7	1081562	-0.0190331	0.00199937	1.69981e-21	0.407793	C	G	-0.01842	0.01576	0.2424	0.4094	C	G	54990
		rs1037117	15	102068658	0.0161057	0.00225649	9.49948e-13	0.254731	A	G	-0.02357	0.01783	0.1862	0.2502	A	G	54990
		rs10404380	19	8466254	-0.0257904	0.00201461	1.59993e-37	0.604801	A	C	-0.0156	0.01625	0.3369	0.6065	A	C	54990
		rs1047891	2	211540507	-0.0256666	0.00210473	3.29989e-34	0.315663	A	C	0.01215	0.01667	0.4661	0.3176	A	C	54990
		rs10489044	4	87976387	-0.0183462	0.00246586	1e-13	0.199084	G	A	0.009983	0.01925	0.6041	0.1935	G	A	54990
		rs10504477	8	71338185	-0.0121174	0.00199318	1.2e-09	0.412293	C	T	-0.003341	0.01535	0.8276	0.4447	C	T	54990
		rs1055582	4	39700173	0.0155609	0.00196562	2.39994e-15	0.505137	T	C	0.0248	0.01565	0.1132	0.5221	T	C	54990
		rs10750766	11	65473798	-0.0147925	0.00216197	7.8001e-12	0.709869	A	C	0.008346	0.01688	0.621001	0.7195	A	C	54990
		rs10752898	1	183077896	0.0125396	0.00196775	1.89998e-10	0.55762	C	T	0.007257	0.01532	0.6356	0.5522	C	T	54990
		rs10798615	1	178513895	-0.0153188	0.00196392	6.20012e-15	0.533322	G	T	-0.02978	0.01534	0.0522601	0.5301	G	T	54990
		rs1086056	3	154088411	-0.0188503	0.00271238	3.69999e-12	0.844669	G	T	0.001245	0.02215	0.9552	0.8566	G	T	54990
		rs10883451	10	101924418	0.022096	0.00196056	1.80011e-29	0.496282	C	T	0.0102	0.01529	0.5047	0.4857	C	T	54990
		rs10917383	1	23788994	0.0203915	0.00296088	5.70033e-12	0.875246	G	A	0.06817	0.02342	0.00360703	0.8734	G	A	54990
		rs11021232	11	95320808	-0.0164557	0.00256026	1.29999e-10	0.181005	C	T	-0.01067	0.02014	0.5963	0.1799	C	T	54990
		rs11089620	22	21922456	-0.0321639	0.00251317	1.69981e-37	0.188588	G	C	0.0006062	0.01945	0.9751	0.1868	G	C	54990
		rs111849006	14	52581893	0.0146894	0.00260225	1.7e-08	0.181219	A	G	0.01693	0.02185	0.4383	0.1661	A	G	54990
		rs11216920	11	118462554	0.0250384	0.00354197	1.59993e-12	0.084072	G	A	0.006374	0.02859	0.8236	0.08099	G	A	54990
		rs11226108	11	103870755	-0.0146559	0.00249387	4.20001e-09	0.191516	C	G	0.03073	0.01953	0.1156	0.1825	C	G	54990
		rs1125873	9	107721423	0.0122955	0.00197818	5.1e-10	0.492029	T	A	0.002124	0.01591	0.8938	0.4932	T	A	54990
		rs112928559	8	19979846	-0.0367572	0.005252	2.60016e-12	0.039869	T	C	0.02082	0.05483	0.7042	0.03991	T	C	54990
		rs113011842	2	128611133	-0.0132464	0.00212982	5e-10	0.305787	C	T	0.01411	0.02701	0.601399	0.91331	T	TA	54990
		rs1132274	20	17596155	-0.0287721	0.0027161	3.19963e-26	0.154087	A	C	0.02657	0.02213	0.2299	0.158	A	C	54990
		rs11429307	5	55857025	0.0223154	0.00250419	5.00035e-19	0.808887	G	GT	-0.02585	0.01988	0.1935	0.8206	G	GT	54990
		rs11481448	20	22146056	0.0114668	0.00197074	5.89997e-09	0.497412	A	AT	-0.01211	0.01528	0.428	0.5157	A	AT	54990
		rs116006942	5	53405314	-0.0283109	0.00415365	9.3994e-12	0.060786	A	G	-0.03484	0.03329	0.2952	0.05393	A	G	54990
		rs11632618	15	58724706	0.108049	0.00384587	1.09901e-173	0.06962	A	G	0.03468	0.03225	0.2822	0.06959	A	G	54990
		rs11641548	16	88039447	-0.0130768	0.00197499	3.59998e-11	0.43959	C	A	0.00714	0.01556	0.6463	0.406	C	A	54990
		rs1168124	1	63139730	0.0426112	0.00205353	1.20005e-95	0.65073	T	C	0.02816	0.01618	0.08179	0.6592	T	C	54990
		rs11691486	2	100796182	0.0141328	0.00230186	8.30004e-10	0.240048	C	T	-0.009822	0.01805	0.5864	0.2262	C	T	54990
		rs117399007	15	59264999	-0.0288859	0.00484793	2.5e-09	0.043444	T	C	0.002443	0.04398	0.9557	0.03434	T	C	54990
		rs11754773	6	34577257	-0.0400977	0.00338901	2.70023e-32	0.093405	G	A	0.03041	0.02599	0.2421	0.08749	G	A	54990
		rs117739035	11	408174	-0.0305721	0.00527087	6.59994e-09	0.035802	T	G	-0.09187	0.05463	0.0926595	0.03631	T	G	54990
		rs117853493	8	20056640	0.0567003	0.00803613	1.69981e-12	0.015074	A	G	0.08284	0.06666	0.214	0.01671	A	G	54990
		rs11870735	17	481604	-0.0152398	0.00254853	2.19999e-09	0.180979	T	C	0.003516	0.01999	0.8604	0.1915	T	C	54990
		rs12044156	1	219679967	-0.0119199	0.00197231	1.5e-09	0.563837	C	G	0.00343	0.01552	0.8251	0.563	C	G	54990
		rs12045101	1	110267651	-0.0148797	0.00229453	8.9002e-11	0.240915	T	C	0.001016	0.01778	0.9545	0.2474	T	C	54990
		rs12273363	11	27744859	-0.0197428	0.00242496	3.90032e-16	0.205682	C	T	0.008613	0.02016	0.6692	0.1894	C	T	54990
		rs12436555	14	24634825	-0.0146547	0.00260342	1.79999e-08	0.173179	A	G	-0.0101	0.02063	0.6246	0.1661	A	G	54990
		rs12462109	19	52343496	-0.0134097	0.00216974	6.4e-10	0.287067	T	C	-0.009596	0.01707	0.574101	0.2824	T	C	54990
		rs1260326	2	27730940	-0.0258112	0.00200095	4.49987e-38	0.604673	C	T	0.0182	0.01569	0.246	0.6093	C	T	54990
		rs12740374	1	109817590	0.0442974	0.00235869	1.10002e-78	0.220913	T	G	0.004059	0.01837	0.8251	0.2154	T	G	54990
		rs12898210	15	58639710	-0.0491359	0.00300967	6.4003e-60	0.121583	G	T	-0.0007684	0.02292	0.9732	0.1336	G	T	54990
		rs12943517	17	4083923	-0.0118613	0.00212624	2.39999e-08	0.310724	A	G	-0.01716	0.01656	0.3001	0.3057	A	G	54990
		rs12977604	19	45442528	0.0373935	0.0020925	1.99986e-71	0.499196	G	C	0.01779	0.01644	0.2791	0.4978	G	C	54990
		rs12987470	2	188323311	0.012042	0.00215213	2.19999e-08	0.294649	T	A	0.03294	0.01657	0.0468997	0.3115	T	A	54990
		rs13024140	2	111710863	-0.0115424	0.00198701	6.29999e-09	0.415283	C	G	-0.02113	0.01565	0.1768	0.4099	C	G	54990
		rs13059175	3	152062241	0.0148346	0.00213401	3.59998e-12	0.299999	T	C	0.01217	0.01675	0.4675	0.2897	T	C	54990
		rs13107325	4	103188709	-0.071753	0.00372931	1.69981e-82	0.074994	T	C	0.04552	0.02936	0.121	0.07828	T	C	54990
		rs13108218	4	3443931	-0.01333	0.00203151	5.30029e-11	0.614914	G	A	-0.008418	0.0162	0.6034	0.6125	G	A	54990
		rs1318175	15	58586129	-0.0780529	0.00268206	3.39625e-186	0.159965	T	C	0.01511	0.02067	0.4649	0.1519	T	C	54990
		rs133015	22	38572526	0.0200344	0.00198398	5.60015e-24	0.44	G	C	-0.00891	0.01525	0.559099	0.4374	G	C	54990
		rs13326165	3	52532118	-0.0195454	0.00242685	8.00018e-16	0.795376	G	A	-0.03673	0.01898	0.05302	0.7974	G	A	54990
		rs13379043	14	74250126	0.0217854	0.00222966	1.50003e-22	0.280373	C	T	-0.03025	0.01818	0.0961192	0.2882	C	T	54990
		rs13402475	2	3639909	-0.0240101	0.00257281	1e-20	0.815145	G	C	-0.002216	0.01967	0.9103	0.8195	G	C	54990
		rs138354839	5	180416174	-0.0671387	0.00865796	8.9002e-15	0.015103	A	C	0.009266	0.07614	0.9031	0.01331	A	C	54990
		rs1395221	4	24626903	-0.0132838	0.00201044	3.90032e-11	0.397633	T	G	0.01488	0.01573	0.3442	0.3944	T	G	54990
		rs1400362	3	185883562	0.0125215	0.00226712	3.29997e-08	0.741488	C	T	-0.008806	0.01806	0.6259	0.7389	C	T	54990
		rs140584594	1	110232983	0.035674	0.00219152	1.39991e-59	0.729711	G	A	-0.04982	0.04695	0.2886	0.04355	G	A	54990
		rs1406982	6	117236853	-0.0142625	0.00211146	1.39991e-11	0.313873	A	T	-0.01431	0.01651	0.3861	0.3182	A	T	54990
		rs141368429	11	117221862	-0.0569584	0.00458365	1.9002e-35	0.055929	T	C	0.03404	0.04	0.3948	0.04722	T	C	54990
		rs144033177	20	571467	-0.0494186	0.0080641	8.9e-10	0.015828	C	A	-0.1051	0.06952	0.1306	0.01934	C	A	54990
		rs144311893	19	45423944	0.122697	0.00690208	1.10002e-70	0.021987	T	C	-0.04521	0.05588	0.4185	0.02664	T	C	54990
		rs144475339	16	56162685	0.0581829	0.0104937	2.90001e-08	0.01056	C	G	0.03168	0.07523	0.673701	0.01645	C	G	54990
		rs1446585	2	136407479	0.0185954	0.00223649	9.20026e-17	0.244189	G	A	-0.0115	0.0181	0.5253	0.3543	G	A	54990
		rs145947882	17	41809207	-0.136427	0.00627244	6.9024e-105	0.026076	C	A	-0.1323	0.0554	0.0162401	0.02559	C	A	54990
		rs147772065	9	107732530	0.0314363	0.00540463	5.99998e-09	0.034764	C	G	0.01802	0.04697	0.7012	0.03075	C	G	54990
		rs148827772	4	110766064	-0.057089	0.00700743	3.69999e-16	0.022589	G	A	-0.04627	0.05663	0.4139	0.02629	G	A	54990
		rs150237291	18	46781014	0.0494709	0.00674777	2.29985e-13	0.021812	C	T	-0.02351	0.0575	0.6827	0.01814	C	T	54990
		rs150483923	7	106957161	0.0197365	0.0023555	5.30029e-17	0.225932	A	C	0.005057	0.01858	0.7855	0.2179	A	C	54990
		rs150844304	15	43726625	-0.0753334	0.00615615	1.99986e-34	0.025949	C	A	-0.08281	0.04879	0.0896706	0.02762	C	A	54990
		rs1540687	5	111246489	0.0116627	0.00209933	2.80001e-08	0.674487	T	A	0.004209	0.01607	0.7934	0.6596	T	A	54990
		rs1601933	15	58671559	-0.0842338	0.00199576	1e-200	0.466597	T	C	0.0009591	0.01606	0.9524	0.4709	T	C	54990
		rs1661052	11	2942593	0.0293691	0.00340349	6.20012e-18	0.908498	A	G	-0.03402	0.02689	0.2059	0.9015	A	G	54990
		rs17008972	3	71756272	0.0192616	0.00298016	1e-10	0.124198	A	G	-0.003824	0.02336	0.87	0.1341	A	G	54990
		rs17138358	7	17920253	-0.0261653	0.00200552	6.59933e-39	0.398512	C	G	0.01593	0.01581	0.3136	0.4017	C	G	54990
		rs17326656	2	48962291	-0.0181882	0.00230557	3.10027e-15	0.238733	T	G	-0.01392	0.01883	0.4596	0.2242	T	G	54990
		rs174566	11	61592362	-0.0349039	0.00205457	1e-64	0.350206	G	A	0.01966	0.01618	0.2244	0.3404	G	A	54990
		rs1771591	1	161610734	-0.012735	0.00204183	4.49997e-10	0.487444	A	G	-0.003158	0.01734	0.8554	0.5068	A	G	54990
		rs17883513	7	94974185	0.029944	0.00538771	2.69998e-08	0.034361	G	A	0.005381	0.0438	0.9022	0.03309	G	A	54990
		rs1789896	4	100256984	0.0149273	0.00195991	2.60016e-14	0.513472	A	G	0.007849	0.01529	0.6076	0.5011	A	G	54990
		rs1800961	20	43042364	-0.149001	0.00566244	1.30017e-152	0.031062	T	C	0.036	0.04427	0.416	0.02708	T	C	54990
		rs1852922	3	70936712	0.0123581	0.00212826	6.4e-09	0.69011	A	G	0.007193	0.01658	0.6645	0.6754	A	G	54990
		rs1862205	5	108656635	0.0110691	0.00200091	3.2e-08	0.404644	A	G	-0.01748	0.01607	0.2766	0.4088	A	G	54990
		rs188502504	5	131121165	-0.0291118	0.00525498	2.99999e-08	0.036433	C	T	-0.0328	0.03962	0.4077	0.03721	C	T	54990
		rs1919309	11	14029854	0.0116908	0.00196745	2.80001e-09	0.508795	C	T	0.008469	0.01566	0.5888	0.5025	C	T	54990
		rs1970811	10	126696496	-0.0116143	0.00197362	4e-09	0.457761	C	T	-0.00178	0.01523	0.907	0.4397	C	T	54990
		rs199717562	1	55491851	0.015199	0.00261841	6.4e-09	0.195044	G	A	-0.01038	0.02158	0.6306	0.1951	G	A	54990
		rs200561116	16	67972194	-0.0570866	0.00310344	1.39991e-75	0.885895	A	AT	-0.04237	0.02316	0.0676394	0.8661	A	AT	54990
		rs2066714	9	107586753	0.054303	0.00292716	7.89951e-77	0.128552	C	T	0.06162	0.02258	0.00634805	0.1258	C	T	54990
		rs2068888	10	94839642	0.0134211	0.00197105	9.79941e-12	0.450403	A	G	-0.007043	0.01522	0.643501	0.4613	A	G	54990
		rs2071379	17	26695832	-0.0214336	0.00199927	8.10028e-27	0.595245	G	A	-0.0003608	0.01547	0.9814	0.5734	G	A	54990
		rs2111705	14	75261641	-0.0149276	0.0019717	3.69999e-14	0.543888	A	G	-0.02024	0.01541	0.1889	0.5484	A	G	54990
		rs2159935	4	55521017	0.0114396	0.00196234	5.60003e-09	0.490312	A	G	-0.005769	0.01559	0.7114	0.4776	A	G	54990
		rs2245095	10	122857596	-0.025599	0.00344877	1.10002e-13	0.088862	T	C	-0.05684	0.02654	0.0322003	0.09849	T	C	54990
		rs2247355	8	103876780	0.0177172	0.00253838	2.99985e-12	0.182653	T	C	-0.007859	0.01965	0.6892	0.181	T	C	54990
		rs2256720	20	46279531	0.0121751	0.00197748	7.39997e-10	0.444499	C	T	0.0173	0.01536	0.26	0.4502	C	T	54990
		rs2269434	11	47360412	0.0346097	0.00205762	1.69981e-63	0.345387	C	T	-0.03721	0.01623	0.0219099	0.341	C	T	54990
		rs2281719	1	230297659	0.0534464	0.00201161	1.49968e-155	0.612469	T	C	-0.0124	0.01622	0.4445	0.6151	T	C	54990
		rs2294915	22	44340904	-0.0199868	0.00233124	1e-17	0.231744	T	C	-0.01458	0.01829	0.4252	0.2295	T	C	54990
		rs2297409	9	107576246	-0.0366326	0.00247546	1.50003e-49	0.194714	A	G	0.01698	0.02069	0.4117	0.1947	A	G	54990
		rs2298214	1	935222	-0.0131486	0.00199824	4.70002e-11	0.577488	A	C	-0.0002369	0.0168	0.9888	0.582	A	C	54990
		rs2298624	18	47429022	0.0319587	0.00288956	1.99986e-28	0.132474	T	C	-0.04602	0.02244	0.0402402	0.1361	T	C	54990
		rs2302263	11	64021821	-0.0285016	0.00345206	1.50003e-16	0.0887	T	C	0.02693	0.0267	0.3132	0.08469	T	C	54990
		rs2305696	16	57157206	-0.018423	0.00195245	3.90032e-21	0.486258	T	C	-0.0309	0.01648	0.0608303	0.4979	T	C	54990
		rs235314	21	46271452	-0.0214751	0.00197484	1.50003e-27	0.532284	T	C	-0.004858	0.0154	0.752501	0.5339	T	C	54990
		rs2362541	2	30478453	-0.0112615	0.00195989	9.09997e-09	0.507575	G	T	-0.01895	0.01521	0.2129	0.5041	G	T	54990
		rs2395158	6	32374595	-0.0344264	0.00261038	1e-39	0.16935	G	A	0.01991	0.02101	0.3434	0.1581	G	A	54990
		rs2419605	10	113978097	-0.0312837	0.00277987	2.19989e-29	0.147796	G	A	0.02429	0.02241	0.2784	0.1543	G	A	54990
		rs2424993	20	33104592	-0.0161362	0.00214155	4.90004e-14	0.697876	C	G	-0.01202	0.0166	0.4692	0.6975	C	G	54990
		rs2494747	14	105258437	-0.0322265	0.00202366	4.30031e-57	0.615762	T	G	-0.000587	0.01609	0.9709	0.6182	T	G	54990
		rs2520096	9	136919416	0.0140397	0.00221413	2.30001e-10	0.270128	G	A	0.02079	0.01679	0.2157	0.3027	G	A	54990
		rs2540951	2	65276736	0.01211	0.00201943	2e-09	0.376251	G	A	-0.0123	0.01589	0.4388	0.4034	G	A	54990
		rs2544654	5	72888280	0.0128434	0.00217845	3.69999e-09	0.715237	T	G	0.0144	0.01737	0.4071	0.718	T	G	54990
		rs254559	5	134444982	-0.0170773	0.0020013	1.39991e-17	0.40484	A	C	0.04916	0.01594	0.002037	0.4017	A	C	54990
		rs2642438	1	220970028	0.0291285	0.00213949	3.29989e-42	0.702624	G	A	-0.003812	0.017	0.8226	0.7046	G	A	54990
		rs267738	1	150940625	0.0343761	0.00236534	7.50067e-48	0.219299	G	T	0.01125	0.01873	0.5479	0.2096	G	T	54990
		rs2726112	7	36178753	-0.0138549	0.00196994	1.99986e-12	0.453816	G	A	0.03676	0.01528	0.0161298	0.4644	G	A	54990
		rs2740488	9	107661742	-0.0804019	0.00222407	1e-200	0.265536	C	A	0.009235	0.01729	0.5932	0.2659	C	A	54990
		rs2803619	10	113934384	-0.0374903	0.00219505	2.09991e-65	0.724683	C	G	-0.003787	0.01684	0.822	0.7116	C	G	54990
		rs2804894	10	33647091	0.0162537	0.00224777	4.79954e-13	0.734838	A	G	0.018	0.01767	0.3085	0.7386	A	G	54990
		rs28362901	15	74712937	-0.0246353	0.00345669	1e-12	0.088368	A	C	0.003033	0.02781	0.9131	0.08849	A	C	54990
		rs286965	5	153360230	-0.0160285	0.00203382	3.19963e-15	0.632207	C	T	0.02298	0.01577	0.1451	0.6272	C	T	54990
		rs28824216	4	92599431	0.0378245	0.00674912	2.1e-08	0.021793	T	C	0.01453	0.05017	0.772101	0.02323	T	C	54990
		rs2925979	16	81534790	0.0285287	0.00212908	6.09958e-41	0.69987	C	T	0.005259	0.01673	0.753199	0.7037	C	T	54990
		rs2943645	2	227099180	-0.0338732	0.00204772	1.80011e-61	0.646764	T	C	-0.01079	0.01588	0.4967	0.6281	T	C	54990
		rs2963468	5	158003020	-0.0173619	0.00232896	8.99912e-14	0.235288	G	A	-0.01177	0.01813	0.5163	0.2386	G	A	54990
		rs2965169	19	45251156	0.0188372	0.00201158	7.59976e-21	0.388716	C	A	-0.01651	0.01646	0.3157	0.3944	C	A	54990
		rs2972166	3	12316339	0.0149974	0.00220729	1.10002e-11	0.274658	A	G	0.01614	0.01714	0.3463	0.2787	A	G	54990
		rs2999141	1	23832103	-0.0121341	0.00222468	4.90004e-08	0.275749	C	A	-0.01621	0.01811	0.3707	0.2908	C	A	54990
		rs326	8	19819439	0.0827185	0.00214788	1e-200	0.293968	G	A	-0.02003	0.01676	0.2321	0.2986	G	A	54990
		rs33042	16	28139077	0.0166688	0.00227684	2.49977e-13	0.246125	A	G	0.03245	0.01788	0.0694496	0.2618	A	G	54990
		rs34045894	10	33967489	-0.0147562	0.00270319	4.79999e-08	0.156314	A	G	-0.006447	0.02114	0.7604	0.1419	A	G	54990
		rs34138141	17	40781561	-0.0180909	0.00218637	1.29987e-16	0.280674	T	G	-0.03241	0.01766	0.0662095	0.2635	T	G	54990
		rs34180494	15	75370012	-0.0128704	0.00219833	4.79999e-09	0.273764	C	A	-0.006717	0.01702	0.693	0.289	C	A	54990
		rs34397747	1	27092322	-0.0393293	0.00355947	2.19989e-28	0.084314	C	T	0.006398	0.02792	0.8188	0.08803	C	T	54990
		rs34518086	7	130442603	-0.0248328	0.00199919	1.99986e-35	0.462783	C	CT	-0.002324	0.01611	0.8853	0.4737	C	CT	54990
		rs34642857	3	123051019	-0.0133464	0.00227583	4.49997e-09	0.250631	C	T	-0.005204	0.01839	0.777301	0.2235	C	T	54990
		rs34767118	7	50271064	0.0169225	0.00210261	8.4004e-16	0.325924	G	A	0.03498	0.0169	0.0384698	0.3272	G	A	54990
		rs34955778	16	15139594	-0.0124025	0.00197989	3.69999e-10	0.418701	C	T	0.004162	0.01591	0.793601	0.4348	C	T	54990
		rs34999031	4	57944852	-0.0120937	0.00201713	2e-09	0.426365	A	AT	-0.005418	0.01626	0.738999	0.4742	A	AT	54990
		rs35135293	2	20363666	-0.0217004	0.00196743	2.70023e-28	0.518821	T	C	-0.007741	0.01545	0.6163	0.5276	T	C	54990
		rs351862	5	176541370	0.0184158	0.00309396	2.59998e-09	0.114501	T	C	0.007259	0.02355	0.7579	0.1337	T	C	54990
		rs35580554	13	49519535	-0.0144459	0.00201768	8.10028e-13	0.60368	A	ATATT	0.007617	0.01626	0.639501	0.6124	A	ATATT	54990
		rs35745599	7	6451080	0.0284306	0.0022991	4.00037e-35	0.238631	T	C	-0.03651	0.01865	0.0502505	0.2231	T	C	54990
		rs35909200	16	72156666	0.0189094	0.00267946	1.69981e-12	0.157388	G	T	-0.02161	0.02113	0.3064	0.1476	G	T	54990
		rs36024006	8	121887377	-0.0178019	0.00196944	1.59993e-19	0.451989	A	G	0.0053	0.01556	0.7335	0.4535	A	G	54990
		rs36096231	8	72399623	-0.0207809	0.0037859	4e-08	0.072481	T	C	-0.03173	0.03785	0.4018	0.0503	T	C	54990
		rs367070	19	54800500	0.0390583	0.00235452	8.4004e-62	0.225382	G	A	0.003032	0.02016	0.8805	0.2163	G	A	54990
		rs367677	14	69273090	0.0174735	0.0023124	4.10015e-14	0.240005	G	A	-0.01058	0.01842	0.5658	0.2217	G	A	54990
		rs3732356	3	119529113	-0.0367324	0.00398002	2.70023e-20	0.93378	T	G	0.04732	0.03174	0.1353	0.9278	T	G	54990
		rs3740688	11	47380340	0.0156042	0.00197254	2.60016e-15	0.544632	T	G	0.0002025	0.01538	0.9895	0.551	T	G	54990
		rs3747973	1	205677148	0.0148472	0.00199494	9.8992e-14	0.592553	G	A	-0.01772	0.01573	0.2598	0.597	G	A	54990
		rs3749748	5	127350549	0.0220635	0.00228295	4.30031e-22	0.247259	T	C	0.02291	0.01788	0.2003	0.2348	T	C	54990
		rs3760230	17	1994071	-0.013626	0.00198867	7.29962e-12	0.579267	G	C	-0.01403	0.01584	0.3758	0.5824	G	C	54990
		rs3768321	1	40035928	-0.0422764	0.00246498	6.20012e-66	0.196773	T	G	-0.05294	0.01987	0.007722	0.1894	T	G	54990
		rs3798233	6	116317092	0.0179824	0.00199898	2.29985e-19	0.402016	C	A	-0.001208	0.01564	0.9384	0.4258	C	A	54990
		rs3802548	10	45952745	0.0340679	0.00229726	9.3994e-50	0.240427	A	T	0.005608	0.01774	0.752	0.2576	A	T	54990
		rs3818716	17	16851834	-0.0127148	0.00204635	5.19996e-10	0.364549	T	C	-0.005727	0.01572	0.7157	0.3809	T	C	54990
		rs3828960	7	135194613	-0.0146086	0.00242641	1.7e-09	0.206522	G	A	-0.01619	0.01926	0.4006	0.1965	G	A	54990
		rs3915932	10	80941936	0.0158209	0.00199475	2.19989e-15	0.414974	C	G	0.006599	0.01551	0.6704	0.4113	C	G	54990
		rs4052908	6	139842576	0.0154632	0.00205027	4.60045e-14	0.635826	AATT	A	0.01591	0.01578	0.3134	0.6152	AATT	A	54990
		rs41272086	6	161008646	-0.037348	0.00319457	1.39991e-31	0.105579	A	G	-0.04434	0.02561	0.08342	0.1076	A	G	54990
		rs4239651	20	46340596	0.0264226	0.00242837	1.39991e-27	0.79439	C	T	0.01839	0.02088	0.3786	0.8019	C	T	54990
		rs429358	19	45411941	-0.102539	0.00271512	1e-200	0.154478	C	T	-0.006961	0.02225	0.754401	0.1374	C	T	54990
		rs4441609	3	36892717	0.0110807	0.00202443	4.39997e-08	0.625576	C	T	-0.02179	0.01606	0.1748	0.6053	C	T	54990
		rs4599108	2	85543222	0.0140463	0.00198176	1.39991e-12	0.487598	T	C	0.004777	0.01543	0.756901	0.4946	T	C	54990
		rs4632228	18	19641009	-0.01986	0.00240757	1.59993e-16	0.209496	T	G	-0.01632	0.01867	0.382	0.2214	T	G	54990
		rs4660586	1	42407229	0.0125868	0.00223611	1.79999e-08	0.73925	T	C	0.004888	0.01732	0.7778	0.7338	T	C	54990
		rs4676609	3	39214256	0.0149357	0.00247368	1.6e-09	0.196448	T	C	-0.0047	0.01964	0.8108	0.1982	T	C	54990
		rs4725969	7	150558515	0.0124013	0.00208426	2.69998e-09	0.339656	T	C	0.005133	0.01627	0.7523	0.3317	T	C	54990
		rs472629	1	20917108	-0.0182717	0.0020755	1.29987e-18	0.333138	A	G	0.01007	0.01673	0.5471	0.3103	A	G	54990
		rs4784709	16	56711375	-0.0617963	0.00494325	7.39946e-36	0.959184	A	T	-0.0003221	0.03809	0.9933	0.9613	A	T	54990
		rs4795386	17	37746847	0.0255755	0.00220821	5.10035e-31	0.723594	G	A	0.02651	0.01701	0.1191	0.7175	G	A	54990
		rs4807462	19	3408665	-0.0114556	0.0020561	2.5e-08	0.359573	T	A	0.0195	0.01632	0.2323	0.3709	T	A	54990
		rs4820346	22	39125074	0.0130171	0.00213798	1.09999e-09	0.692925	G	C	-0.008007	0.01652	0.628001	0.6766	G	C	54990
		rs4875043	8	144496772	-0.0151546	0.00240369	2.90001e-10	0.216842	C	A	-0.02176	0.01963	0.2677	0.2166	C	A	54990
		rs4930352	11	66066993	0.0167274	0.00199616	5.30029e-17	0.494116	T	G	-0.005475	0.01553	0.724399	0.4734	T	G	54990
		rs49675	8	9151688	0.0212458	0.00330763	1.29999e-10	0.09805	A	G	-0.00242	0.02622	0.9265	0.1009	A	G	54990
		rs532436	9	136149830	0.0304626	0.00252555	1.69981e-33	0.184527	A	G	0.1199	0.01905	3.42602e-10	0.1976	A	G	54990
		rs55710224	7	100698648	0.0121553	0.00196433	6.1e-10	0.498535	A	G	0.02141	0.0156	0.1699	0.4872	A	G	54990
		rs557933	1	234853268	0.0190421	0.00196414	3.19963e-22	0.520257	C	A	-0.02148	0.01568	0.1707	0.5397	C	A	54990
		rs55801554	5	158622532	0.0137251	0.00227815	1.7e-09	0.247289	A	C	0.04729	0.01752	0.00694592	0.2464	A	C	54990
		rs55812947	7	44790807	-0.0160846	0.00292874	4e-08	0.129001	C	T	0.03052	0.02433	0.2098	0.1165	C	T	54990
		rs559355	11	75451281	-0.0446168	0.00269005	8.80035e-62	0.157349	T	A	0.0278	0.02006	0.1656	0.1671	T	A	54990
		rs57274629	1	66110292	0.0150043	0.0020611	3.29989e-13	0.35757	G	A	-0.01366	0.01596	0.392	0.3712	G	A	54990
		rs58473820	11	122514403	0.0207534	0.00202552	1.20005e-24	0.377992	T	C	-0.03156	0.01633	0.0532096	0.3963	T	C	54990
		rs59104589	2	242237902	0.0170163	0.00204114	7.59976e-17	0.358199	T	C	-0.01706	0.01609	0.289	0.3653	T	C	54990
		rs59347135	8	19750044	-0.0805948	0.00478788	1.39991e-63	0.046207	G	C	-0.03125	0.03931	0.4267	0.04815	G	C	54990
		rs59894631	6	32505869	0.0234027	0.00245486	1.50003e-21	0.666597	C	A	0.00538	0.02234	0.8096	0.8235	C	A	54990
		rs6057911	20	30061695	0.0185812	0.00292074	2e-10	0.131284	G	C	0.007077	0.02235	0.7515	0.1421	G	C	54990
		rs6062510	20	62372148	-0.0152419	0.00209559	3.50026e-13	0.674412	C	G	-0.02335	0.01647	0.1564	0.695	C	G	54990
		rs613808	11	116710968	-0.0849696	0.00218306	1e-200	0.715399	G	A	0.0335	0.01709	0.0499701	0.7073	G	A	54990
		rs61596977	8	95997165	-0.0155338	0.00282539	3.79997e-08	0.140376	T	C	-0.00183	0.02186	0.9333	0.1463	T	C	54990
		rs61805076	1	182154990	-0.015348	0.00207699	1.50003e-13	0.333426	C	T	0.003569	0.01662	0.8299	0.3206	C	T	54990
		rs61980899	14	81676844	-0.0139977	0.00197925	1.50003e-12	0.537847	C	T	-0.0006854	0.01535	0.9644	0.5298	C	T	54990
		rs62114506	2	242793	0.0140502	0.00222524	2.69998e-10	0.262092	C	G	-0.002299	0.01778	0.8971	0.2869	C	G	54990
		rs62135193	2	48755477	-0.0108289	0.00197527	4.20001e-08	0.541376	T	C	-0.001926	0.01599	0.9041	0.5197	T	C	54990
		rs6224	15	91423543	0.0125532	0.0019683	1.79999e-10	0.473585	T	G	-0.01889	0.01541	0.2202	0.4743	T	G	54990
		rs62369502	5	43815578	-0.0214152	0.00369565	6.80002e-09	0.076477	C	T	-0.008555	0.02964	0.7728	0.07561	C	T	54990
		rs62405458	5	180225919	-0.0147906	0.00254902	6.49995e-09	0.18267	T	C	-0.007191	0.0217	0.740399	0.1808	T	C	54990
		rs6448429	4	26066863	-0.0222015	0.0026563	6.4003e-17	0.166112	T	C	0.02943	0.02069	0.1549	0.1853	T	C	54990
		rs6469605	8	116601894	0.0349728	0.00198158	1e-69	0.568386	T	C	-0.01651	0.01549	0.2866	0.5845	T	C	54990
		rs6505176	17	28661769	-0.0174387	0.00209523	8.60003e-17	0.331623	G	T	0.009487	0.01643	0.5636	0.3277	G	T	54990
		rs6557267	6	153433701	-0.0118925	0.00200039	2.80001e-09	0.403524	T	C	0.009118	0.01539	0.5536	0.4166	T	C	54990
		rs6705285	2	66709468	0.0111578	0.00197677	1.7e-08	0.609051	T	G	-0.02735	0.01792	0.127	0.6174	T	G	54990
		rs676210	2	21231524	0.0600946	0.00242305	8.70964e-136	0.205092	A	G	0.01374	0.01848	0.4571	0.2117	A	G	54990
		rs6765484	3	50041313	0.0204373	0.00196501	2.49977e-25	0.472703	T	C	-0.004644	0.01531	0.7616	0.4899	T	C	54990
		rs6772763	3	15702641	0.0128955	0.00198642	8.49963e-11	0.565136	C	T	-0.01678	0.01572	0.2856	0.5645	C	T	54990
		rs6807935	3	141114293	-0.0126887	0.00206633	8.19993e-10	0.343276	G	A	-0.02253	0.01617	0.1636	0.3274	G	A	54990
		rs681869	18	2981398	-0.0165331	0.00215035	1.50003e-14	0.704152	T	C	0.01068	0.01698	0.5295	0.7214	T	C	54990
		rs686030	9	15304782	0.056386	0.00281822	4.70002e-89	0.858646	A	C	-0.02675	0.02262	0.2373	0.8625	A	C	54990
		rs6977416	7	150542711	-0.0157606	0.00209756	5.70033e-14	0.334458	A	G	0.02483	0.016	0.1208	0.3413	A	G	54990
		rs698927	1	93836218	0.0245539	0.00252916	2.80027e-22	0.183778	C	A	0.02627	0.01992	0.1872	0.1732	C	A	54990
		rs7032795	9	117134945	0.0145998	0.00197016	1.29987e-13	0.493507	C	T	-0.0103	0.01542	0.5043	0.4773	C	T	54990
		rs7036107	9	92177897	-0.0112609	0.00200049	1.79999e-08	0.511088	G	A	-0.01635	0.01567	0.2967	0.5139	G	A	54990
		rs7147511	14	100794818	-0.0146441	0.00198342	1.50003e-13	0.495499	T	C	0.001994	0.01541	0.897	0.4905	T	C	54990
		rs7170463	15	41888918	0.0161797	0.00211746	2.19989e-14	0.311339	G	A	-0.00799	0.01682	0.6348	0.308	G	A	54990
		rs7216643	17	66827491	-0.0223626	0.00236278	2.90001e-21	0.223559	T	C	0.03444	0.01889	0.0682197	0.2239	T	C	54990
		rs7238484	18	57735552	-0.0213669	0.00221605	5.30029e-22	0.268307	T	G	-0.01402	0.01722	0.4156	0.2699	T	G	54990
		rs7251640	19	18614935	0.0151586	0.00249926	1.29999e-09	0.194006	C	T	0.003013	0.01952	0.8773	0.2016	C	T	54990
		rs72729623	4	154208278	-0.0153324	0.0028013	4.39997e-08	0.143413	T	C	-0.04439	0.02299	0.0534995	0.1548	T	C	54990
		rs72761606	1	243740445	-0.0161075	0.0029005	2.80001e-08	0.131378	C	T	-0.005548	0.02212	0.8019	0.1409	C	T	54990
		rs72926946	2	203477868	-0.0154139	0.00214215	6.20012e-13	0.296458	A	C	-0.03258	0.01686	0.0533495	0.3072	A	C	54990
		rs72959041	6	127454893	-0.0360896	0.00459848	4.19952e-15	0.049126	A	G	-0.05731	0.03858	0.1374	0.04376	A	G	54990
		rs73052033	3	185828465	-0.0184412	0.00253065	3.19963e-13	0.185091	C	T	-0.008861	0.02019	0.6607	0.1705	C	T	54990
		rs73216701	3	108865293	0.0164708	0.00198166	9.3994e-17	0.429931	G	A	-0.000453	0.01556	0.9768	0.4192	G	A	54990
		rs737338	19	11347657	-0.10808	0.00533159	2.29985e-91	0.035108	T	C	-0.01583	0.03856	0.6815	0.04801	T	C	54990
		rs74025321	16	68878721	-0.0298646	0.00372792	1.10002e-15	0.074272	G	A	0.02932	0.03025	0.3324	0.06521	G	A	54990
		rs74500135	9	106603816	0.073606	0.0103329	1.10002e-12	0.009827	C	T	0.04567	0.08967	0.6111	0.0126	C	T	54990
		rs7503353	17	8107979	-0.0135158	0.00197236	7.29962e-12	0.532015	T	G	0.0239	0.01529	0.1179	0.5173	T	G	54990
		rs75104038	6	34190104	-0.0391467	0.00409914	1.29987e-21	0.06109	A	G	-0.03692	0.03279	0.2602	0.05371	A	G	54990
		rs75152587	16	56579961	-0.0797507	0.00879219	1.20005e-19	0.012759	T	G	-0.1162	0.07188	0.1059	0.01392	T	G	54990
		rs75246752	1	145630111	0.0496761	0.00867089	1e-08	0.012875	C	G	0.05673	0.0834	0.4964	0.01298	C	G	54990
		rs75265117	2	165518799	0.0316195	0.00301917	1.20005e-25	0.11993	G	C	-0.009651	0.02281	0.672201	0.1243	G	C	54990
		rs75406471	10	5257647	-0.0246389	0.00272053	1.29987e-19	0.154253	A	G	-0.02114	0.02171	0.3302	0.1414	A	G	54990
		rs76213248	19	11269893	0.021302	0.00200107	1.80011e-26	0.410374	T	C	-0.001649	0.01602	0.918	0.3936	T	C	54990
		rs76428106	13	28604007	-0.0611895	0.00904242	1.29987e-11	0.012974	C	T	0.05948	0.07496	0.4275	0.0256	C	T	54990
		rs76456334	7	25827967	-0.0367073	0.0051179	7.39946e-13	0.039627	C	T	0.04466	0.04338	0.3033	0.0301	C	T	54990
		rs76962725	1	224427133	-0.0297678	0.00523466	1.29999e-08	0.037263	A	G	0.02548	0.04214	0.545301	0.0341	A	G	54990
		rs7700617	5	39546706	-0.0127352	0.00196898	9.8992e-11	0.497345	A	C	-0.00491	0.01546	0.7508	0.5026	A	C	54990
		rs77960347	18	47109955	0.335992	0.00855615	1e-200	0.01329	G	A	-0.01455	0.07325	0.8425	0.01592	G	A	54990
		rs78058190	2	219699999	-0.0662337	0.00504914	2.60016e-39	0.050441	A	G	0.05154	0.04368	0.238	0.04582	A	G	54990
		rs7817574	8	144302570	0.0362105	0.002519	7.39946e-47	0.184902	C	T	-0.0007752	0.02002	0.9691	0.1973	C	T	54990
		rs78296522	11	116648776	0.0682915	0.00475519	8.99912e-47	0.045117	A	C	-0.03529	0.03583	0.3247	0.04584	A	C	54990
		rs78608249	17	7455707	-0.0155496	0.00217141	8.00018e-13	0.29008	T	C	-0.01797	0.01702	0.291	0.269	T	C	54990
		rs78807370	6	43761091	0.0159362	0.00276835	8.60003e-09	0.14785	A	G	0.01676	0.02341	0.474	0.1481	A	G	54990
		rs78965095	18	46617871	0.0436944	0.00696137	3.50002e-10	0.02028	T	C	0.03124	0.05608	0.5774	0.02136	T	C	54990
		rs7896518	10	65104500	0.0153997	0.00200475	1.59993e-14	0.428011	G	A	-0.004273	0.01543	0.781801	0.4257	G	A	54990
		rs79506257	13	103553567	0.0282603	0.00464917	1.2e-09	0.047786	A	G	-0.03012	0.03767	0.4239	0.05463	A	G	54990
		rs7952521	11	116385354	0.0270189	0.00330241	2.80027e-16	0.105535	A	G	-0.002115	0.0276	0.9389	0.1118	A	G	54990
		rs79984435	16	56834234	-0.0855866	0.00337218	4.19759e-142	0.092203	A	G	-0.007441	0.02729	0.7851	0.08404	A	G	54990
		rs80236739	15	58972699	-0.0322411	0.00450448	8.19974e-13	0.049836	G	A	-0.03321	0.04416	0.452	0.03798	G	A	54990
		rs8028785	15	43130646	0.0146329	0.00253358	7.69999e-09	0.18254	C	T	0.01363	0.0199	0.4934	0.1792	C	T	54990
		rs8086351	18	47171888	0.096182	0.00257748	1e-200	0.824039	G	C	0.002677	0.02086	0.8979	0.8286	G	C	54990
		rs8098618	18	21069269	0.0115362	0.00197395	5.1e-09	0.479414	T	C	-0.02678	0.0157	0.0879508	0.4828	T	C	54990
		rs8103728	19	33900257	0.0228493	0.00208825	7.29962e-28	0.669595	G	C	-0.007807	0.01622	0.6303	0.6597	G	C	54990
		rs9347737	6	163740322	-0.0111198	0.00200525	2.90001e-08	0.428349	G	A	0.035	0.01682	0.0374602	0.4527	G	A	54990
		rs9426827	1	154589965	0.0170728	0.00195828	2.80027e-18	0.478096	C	T	0.0054	0.01537	0.725301	0.4873	C	T	54990
		rs9471972	6	42915021	0.0268788	0.00196789	1.80011e-42	0.53516	A	G	-0.01182	0.01525	0.4383	0.522	A	G	54990
		rs9604045	13	113927208	0.0154221	0.00235515	5.79963e-11	0.253532	T	G	-0.02025	0.0206	0.3256	0.2676	T	G	54990
		rs9608972	22	30931307	-0.0174956	0.00230014	2.80027e-14	0.241455	C	T	0.03175	0.01812	0.0797995	0.2357	C	T	54990
		rs9647335	3	135880410	0.0316374	0.00249696	8.60003e-37	0.191878	T	A	-0.006617	0.01964	0.7361	0.1831	T	A	54990
		rs976002	4	69343287	0.0230909	0.00228117	4.40048e-24	0.24529	G	A	0.02093	0.01897	0.2698	0.2131	G	A	54990
		rs9817452	3	156795414	0.0174889	0.00202187	5.19996e-18	0.387699	T	G	-0.04019	0.01593	0.0116001	0.3888	T	G	54990
		rs9977268	21	46907287	-0.0182291	0.00246656	1.50003e-13	0.19875	T	C	-0.01442	0.0199	0.4684	0.2008	T	C	54990
		rs9987289	8	9183358	0.0852351	0.00339983	1e-138	0.908733	G	A	0.007254	0.02803	0.7958	0.9128	G	A	54990
		rs9989419	16	56985139	0.114993	0.00199407	1e-200	0.60551	G	A	0.04125	0.01734	0.01734	0.6115	G	A	54990
Serous ovarian cancer: low grade and low malignant potential		rs10023962	4	177959511	0.0176607	0.00254251	3.80014e-12	0.816753	G	T	0.01364	0.03845	0.7228	0.8184	G	T	43907
		rs10170658	2	238699970	-0.0132874	0.00235794	1.7e-08	0.222908	T	G	-0.01127	0.03432	0.7426	0.243	T	G	43907
		rs10271082	7	1081562	-0.0190331	0.00199937	1.69981e-21	0.407793	C	G	-0.01585	0.02962	0.5925	0.4094	C	G	43907
		rs1037117	15	102068658	0.0161057	0.00225649	9.49948e-13	0.254731	A	G	-0.01559	0.03323	0.6389	0.2502	A	G	43907
		rs10404380	19	8466254	-0.0257904	0.00201461	1.59993e-37	0.604801	A	C	0.03305	0.0306	0.2801	0.6065	A	C	43907
		rs1047891	2	211540507	-0.0256666	0.00210473	3.29989e-34	0.315663	A	C	0.0273	0.03104	0.379	0.3176	A	C	43907
		rs10489044	4	87976387	-0.0183462	0.00246586	1e-13	0.199084	G	A	-0.002398	0.0361	0.947	0.1935	G	A	43907
		rs10504477	8	71338185	-0.0121174	0.00199318	1.2e-09	0.412293	C	T	0.004543	0.02903	0.8757	0.4447	C	T	43907
		rs1055582	4	39700173	0.0155609	0.00196562	2.39994e-15	0.505137	T	C	-0.04324	0.02937	0.1409	0.5221	T	C	43907
		rs10750766	11	65473798	-0.0147925	0.00216197	7.8001e-12	0.709869	A	C	-0.01024	0.03158	0.7457	0.7195	A	C	43907
		rs10752898	1	183077896	0.0125396	0.00196775	1.89998e-10	0.55762	C	T	-0.007729	0.02873	0.7879	0.5522	C	T	43907
		rs10798615	1	178513895	-0.0153188	0.00196392	6.20012e-15	0.533322	G	T	-0.004018	0.02888	0.8893	0.5301	G	T	43907
		rs1086056	3	154088411	-0.0188503	0.00271238	3.69999e-12	0.844669	G	T	0.06527	0.04168	0.1174	0.8566	G	T	43907
		rs10883451	10	101924418	0.022096	0.00196056	1.80011e-29	0.496282	C	T	0.05443	0.02856	0.0566604	0.4857	C	T	43907
		rs10917383	1	23788994	0.0203915	0.00296088	5.70033e-12	0.875246	G	A	0.03819	0.04428	0.3884	0.8734	G	A	43907
		rs11021232	11	95320808	-0.0164557	0.00256026	1.29999e-10	0.181005	C	T	0.01403	0.03753	0.7086	0.1799	C	T	43907
		rs11089620	22	21922456	-0.0321639	0.00251317	1.69981e-37	0.188588	G	C	-0.0177	0.03671	0.6297	0.1868	G	C	43907
		rs111849006	14	52581893	0.0146894	0.00260225	1.7e-08	0.181219	A	G	-0.06378	0.04161	0.1253	0.1661	A	G	43907
		rs11216920	11	118462554	0.0250384	0.00354197	1.59993e-12	0.084072	G	A	-0.06024	0.05442	0.2683	0.08099	G	A	43907
		rs11226108	11	103870755	-0.0146559	0.00249387	4.20001e-09	0.191516	C	G	-0.05954	0.03712	0.1087	0.1825	C	G	43907
		rs1125873	9	107721423	0.0122955	0.00197818	5.1e-10	0.492029	T	A	-0.06141	0.0298	0.0393097	0.4932	T	A	43907
		rs112928559	8	19979846	-0.0367572	0.005252	2.60016e-12	0.039869	T	C	0.1384	0.1005	0.1685	0.03991	T	C	43907
		rs113011842	2	128611133	-0.0132464	0.00212982	5e-10	0.305787	C	T	0.08314	0.0517	0.1078	0.91331	T	TA	43907
		rs1132274	20	17596155	-0.0287721	0.0027161	3.19963e-26	0.154087	A	C	0.04648	0.04121	0.2594	0.158	A	C	43907
		rs11429307	5	55857025	0.0223154	0.00250419	5.00035e-19	0.808887	G	GT	-0.01835	0.03744	0.6241	0.8206	G	GT	43907
		rs11481448	20	22146056	0.0114668	0.00197074	5.89997e-09	0.497412	A	AT	0.02991	0.02881	0.2992	0.5157	A	AT	43907
		rs116006942	5	53405314	-0.0283109	0.00415365	9.3994e-12	0.060786	A	G	0.06378	0.06046	0.2914	0.05393	A	G	43907
		rs11632618	15	58724706	0.108049	0.00384587	1.09901e-173	0.06962	A	G	0.02835	0.06022	0.637699	0.06959	A	G	43907
		rs11641548	16	88039447	-0.0130768	0.00197499	3.59998e-11	0.43959	C	A	0.01427	0.02906	0.6233	0.406	C	A	43907
		rs1168124	1	63139730	0.0426112	0.00205353	1.20005e-95	0.65073	T	C	0.03293	0.03043	0.2791	0.6592	T	C	43907
		rs11691486	2	100796182	0.0141328	0.00230186	8.30004e-10	0.240048	C	T	-0.001128	0.03367	0.9733	0.2262	C	T	43907
		rs117399007	15	59264999	-0.0288859	0.00484793	2.5e-09	0.043444	T	C	-0.03589	0.08255	0.6637	0.03434	T	C	43907
		rs11754773	6	34577257	-0.0400977	0.00338901	2.70023e-32	0.093405	G	A	0.1245	0.04773	0.00911507	0.08749	G	A	43907
		rs117739035	11	408174	-0.0305721	0.00527087	6.59994e-09	0.035802	T	G	0.06624	0.1006	0.5101	0.03631	T	G	43907
		rs117853493	8	20056640	0.0567003	0.00803613	1.69981e-12	0.015074	A	G	0.0888	0.1246	0.4759	0.01671	A	G	43907
		rs11870735	17	481604	-0.0152398	0.00254853	2.19999e-09	0.180979	T	C	0.06574	0.03701	0.0757199	0.1915	T	C	43907
		rs12044156	1	219679967	-0.0119199	0.00197231	1.5e-09	0.563837	C	G	0.04378	0.02923	0.1341	0.563	C	G	43907
		rs12045101	1	110267651	-0.0148797	0.00229453	8.9002e-11	0.240915	T	C	0.0299	0.03337	0.3702	0.2474	T	C	43907
		rs12273363	11	27744859	-0.0197428	0.00242496	3.90032e-16	0.205682	C	T	0.03025	0.03766	0.4217	0.1894	C	T	43907
		rs12436555	14	24634825	-0.0146547	0.00260342	1.79999e-08	0.173179	A	G	-0.03733	0.03899	0.3383	0.1661	A	G	43907
		rs12462109	19	52343496	-0.0134097	0.00216974	6.4e-10	0.287067	T	C	-0.005836	0.0321	0.8557	0.2824	T	C	43907
		rs1260326	2	27730940	-0.0258112	0.00200095	4.49987e-38	0.604673	C	T	-0.08159	0.02927	0.005313	0.6093	C	T	43907
		rs12740374	1	109817590	0.0442974	0.00235869	1.10002e-78	0.220913	T	G	0.009643	0.03461	0.7805	0.2154	T	G	43907
		rs12898210	15	58639710	-0.0491359	0.00300967	6.4003e-60	0.121583	G	T	0.0322	0.04294	0.453401	0.1336	G	T	43907
		rs12943517	17	4083923	-0.0118613	0.00212624	2.39999e-08	0.310724	A	G	-0.0161	0.03096	0.603	0.3057	A	G	43907
		rs12977604	19	45442528	0.0373935	0.0020925	1.99986e-71	0.499196	G	C	0.003902	0.03086	0.8994	0.4978	G	C	43907
		rs12987470	2	188323311	0.012042	0.00215213	2.19999e-08	0.294649	T	A	0.0554	0.03113	0.0751398	0.3115	T	A	43907
		rs13024140	2	111710863	-0.0115424	0.00198701	6.29999e-09	0.415283	C	G	-0.01393	0.02943	0.636	0.4099	C	G	43907
		rs13059175	3	152062241	0.0148346	0.00213401	3.59998e-12	0.299999	T	C	-0.01429	0.03141	0.649201	0.2897	T	C	43907
		rs13107325	4	103188709	-0.071753	0.00372931	1.69981e-82	0.074994	T	C	0.1191	0.05365	0.02639	0.07828	T	C	43907
		rs13108218	4	3443931	-0.01333	0.00203151	5.30029e-11	0.614914	G	A	-0.02053	0.03038	0.4992	0.6125	G	A	43907
		rs1318175	15	58586129	-0.0780529	0.00268206	3.39625e-186	0.159965	T	C	0.01147	0.03879	0.767499	0.1519	T	C	43907
		rs133015	22	38572526	0.0200344	0.00198398	5.60015e-24	0.44	G	C	-0.06421	0.02863	0.0249	0.4374	G	C	43907
		rs13326165	3	52532118	-0.0195454	0.00242685	8.00018e-16	0.795376	G	A	0.009501	0.03592	0.7914	0.7974	G	A	43907
		rs13379043	14	74250126	0.0217854	0.00222966	1.50003e-22	0.280373	C	T	-0.03372	0.03413	0.3233	0.2882	C	T	43907
		rs13402475	2	3639909	-0.0240101	0.00257281	1e-20	0.815145	G	C	-0.009079	0.03714	0.8069	0.8195	G	C	43907
		rs138354839	5	180416174	-0.0671387	0.00865796	8.9002e-15	0.015103	A	C	0.06505	0.1402	0.6426	0.01331	A	C	43907
		rs1395221	4	24626903	-0.0132838	0.00201044	3.90032e-11	0.397633	T	G	0.03927	0.02947	0.1827	0.3944	T	G	43907
		rs1400362	3	185883562	0.0125215	0.00226712	3.29997e-08	0.741488	C	T	0.0402	0.03392	0.236	0.7389	C	T	43907
		rs140584594	1	110232983	0.035674	0.00219152	1.39991e-59	0.729711	G	A	0.1018	0.0855	0.2336	0.04355	G	A	43907
		rs1406982	6	117236853	-0.0142625	0.00211146	1.39991e-11	0.313873	A	T	-0.015	0.0312	0.6307	0.3182	A	T	43907
		rs141368429	11	117221862	-0.0569584	0.00458365	1.9002e-35	0.055929	T	C	0.1194	0.07397	0.1066	0.04722	T	C	43907
		rs144033177	20	571467	-0.0494186	0.0080641	8.9e-10	0.015828	C	A	0.01774	0.125	0.8871	0.01934	C	A	43907
		rs144311893	19	45423944	0.122697	0.00690208	1.10002e-70	0.021987	T	C	-0.1824	0.1086	0.0932202	0.02664	T	C	43907
		rs144475339	16	56162685	0.0581829	0.0104937	2.90001e-08	0.01056	C	G	0.02848	0.1413	0.8403	0.01645	C	G	43907
		rs1446585	2	136407479	0.0185954	0.00223649	9.20026e-17	0.244189	G	A	0.005269	0.03416	0.8774	0.3543	G	A	43907
		rs145947882	17	41809207	-0.136427	0.00627244	6.9024e-105	0.026076	C	A	-0.0002281	0.1001	0.9982	0.02559	C	A	43907
		rs147772065	9	107732530	0.0314363	0.00540463	5.99998e-09	0.034764	C	G	0.007412	0.08793	0.9328	0.03075	C	G	43907
		rs148827772	4	110766064	-0.057089	0.00700743	3.69999e-16	0.022589	G	A	-0.0217	0.1051	0.8365	0.02629	G	A	43907
		rs150237291	18	46781014	0.0494709	0.00674777	2.29985e-13	0.021812	C	T	-0.05695	0.1073	0.5956	0.01814	C	T	43907
		rs150483923	7	106957161	0.0197365	0.0023555	5.30029e-17	0.225932	A	C	-0.02579	0.03488	0.459701	0.2179	A	C	43907
		rs150844304	15	43726625	-0.0753334	0.00615615	1.99986e-34	0.025949	C	A	0.1914	0.08529	0.0248399	0.02762	C	A	43907
		rs1540687	5	111246489	0.0116627	0.00209933	2.80001e-08	0.674487	T	A	0.04239	0.03047	0.1641	0.6596	T	A	43907
		rs1601933	15	58671559	-0.0842338	0.00199576	1e-200	0.466597	T	C	0.01157	0.03011	0.7008	0.4709	T	C	43907
		rs1661052	11	2942593	0.0293691	0.00340349	6.20012e-18	0.908498	A	G	-0.04502	0.05061	0.3737	0.9015	A	G	43907
		rs17008972	3	71756272	0.0192616	0.00298016	1e-10	0.124198	A	G	-0.08164	0.045	0.0696402	0.1341	A	G	43907
		rs17138358	7	17920253	-0.0261653	0.00200552	6.59933e-39	0.398512	C	G	-0.003095	0.02977	0.9172	0.4017	C	G	43907
		rs17326656	2	48962291	-0.0181882	0.00230557	3.10027e-15	0.238733	T	G	-0.02612	0.03528	0.4591	0.2242	T	G	43907
		rs174566	11	61592362	-0.0349039	0.00205457	1e-64	0.350206	G	A	-0.0102	0.03039	0.737099	0.3404	G	A	43907
		rs1771591	1	161610734	-0.012735	0.00204183	4.49997e-10	0.487444	A	G	0.01781	0.03258	0.5847	0.5068	A	G	43907
		rs17883513	7	94974185	0.029944	0.00538771	2.69998e-08	0.034361	G	A	0.08666	0.08153	0.2878	0.03309	G	A	43907
		rs1789896	4	100256984	0.0149273	0.00195991	2.60016e-14	0.513472	A	G	0.02028	0.02858	0.4778	0.5011	A	G	43907
		rs1800961	20	43042364	-0.149001	0.00566244	1.30017e-152	0.031062	T	C	0.01306	0.08114	0.8721	0.02708	T	C	43907
		rs1852922	3	70936712	0.0123581	0.00212826	6.4e-09	0.69011	A	G	-0.04291	0.03111	0.1678	0.6754	A	G	43907
		rs1862205	5	108656635	0.0110691	0.00200091	3.2e-08	0.404644	A	G	0.01793	0.02999	0.5501	0.4088	A	G	43907
		rs188502504	5	131121165	-0.0291118	0.00525498	2.99999e-08	0.036433	C	T	0.1248	0.07223	0.0840601	0.03721	C	T	43907
		rs1919309	11	14029854	0.0116908	0.00196745	2.80001e-09	0.508795	C	T	0.05119	0.02929	0.0805508	0.5025	C	T	43907
		rs1970811	10	126696496	-0.0116143	0.00197362	4e-09	0.457761	C	T	0.007765	0.02858	0.785899	0.4397	C	T	43907
		rs199717562	1	55491851	0.015199	0.00261841	6.4e-09	0.195044	G	A	0.03415	0.04009	0.3944	0.1951	G	A	43907
		rs200561116	16	67972194	-0.0570866	0.00310344	1.39991e-75	0.885895	A	AT	-0.03835	0.04338	0.3781	0.8661	A	AT	43907
		rs2066714	9	107586753	0.054303	0.00292716	7.89951e-77	0.128552	C	T	-0.02144	0.04337	0.621001	0.1258	C	T	43907
		rs2068888	10	94839642	0.0134211	0.00197105	9.79941e-12	0.450403	A	G	-0.01578	0.0285	0.5798	0.4613	A	G	43907
		rs2071379	17	26695832	-0.0214336	0.00199927	8.10028e-27	0.595245	G	A	-0.03681	0.0291	0.2059	0.5734	G	A	43907
		rs2111705	14	75261641	-0.0149276	0.0019717	3.69999e-14	0.543888	A	G	-0.04433	0.02885	0.1244	0.5484	A	G	43907
		rs2159935	4	55521017	0.0114396	0.00196234	5.60003e-09	0.490312	A	G	0.003777	0.0292	0.8971	0.4776	A	G	43907
		rs2245095	10	122857596	-0.025599	0.00344877	1.10002e-13	0.088862	T	C	-0.07815	0.05046	0.1214	0.09849	T	C	43907
		rs2247355	8	103876780	0.0177172	0.00253838	2.99985e-12	0.182653	T	C	0.003232	0.03671	0.9298	0.181	T	C	43907
		rs2256720	20	46279531	0.0121751	0.00197748	7.39997e-10	0.444499	C	T	0.01036	0.02888	0.719701	0.4502	C	T	43907
		rs2269434	11	47360412	0.0346097	0.00205762	1.69981e-63	0.345387	C	T	-0.006915	0.03043	0.8202	0.341	C	T	43907
		rs2281719	1	230297659	0.0534464	0.00201161	1.49968e-155	0.612469	T	C	-0.0341	0.03041	0.2622	0.6151	T	C	43907
		rs2294915	22	44340904	-0.0199868	0.00233124	1e-17	0.231744	T	C	-0.009871	0.03438	0.774	0.2295	T	C	43907
		rs2297409	9	107576246	-0.0366326	0.00247546	1.50003e-49	0.194714	A	G	-0.03202	0.03905	0.4123	0.1947	A	G	43907
		rs2298214	1	935222	-0.0131486	0.00199824	4.70002e-11	0.577488	A	C	0.01792	0.03161	0.5708	0.582	A	C	43907
		rs2298624	18	47429022	0.0319587	0.00288956	1.99986e-28	0.132474	T	C	0.04916	0.04153	0.2366	0.1361	T	C	43907
		rs2302263	11	64021821	-0.0285016	0.00345206	1.50003e-16	0.0887	T	C	0.03722	0.05034	0.459701	0.08469	T	C	43907
		rs2305696	16	57157206	-0.018423	0.00195245	3.90032e-21	0.486258	T	C	-0.05811	0.03102	0.0610197	0.4979	T	C	43907
		rs235314	21	46271452	-0.0214751	0.00197484	1.50003e-27	0.532284	T	C	-0.03133	0.02887	0.2778	0.5339	T	C	43907
		rs2362541	2	30478453	-0.0112615	0.00195989	9.09997e-09	0.507575	G	T	-0.023	0.02863	0.4216	0.5041	G	T	43907
		rs2395158	6	32374595	-0.0344264	0.00261038	1e-39	0.16935	G	A	0.00586	0.03903	0.8806	0.1581	G	A	43907
		rs2419605	10	113978097	-0.0312837	0.00277987	2.19989e-29	0.147796	G	A	0.05612	0.04161	0.1775	0.1543	G	A	43907
		rs2424993	20	33104592	-0.0161362	0.00214155	4.90004e-14	0.697876	C	G	-0.02489	0.03129	0.427	0.6975	C	G	43907
		rs2494747	14	105258437	-0.0322265	0.00202366	4.30031e-57	0.615762	T	G	0.07107	0.03026	0.01883	0.6182	T	G	43907
		rs2520096	9	136919416	0.0140397	0.00221413	2.30001e-10	0.270128	G	A	0.1018	0.03145	0.00120301	0.3027	G	A	43907
		rs2540951	2	65276736	0.01211	0.00201943	2e-09	0.376251	G	A	-0.05964	0.03009	0.0474898	0.4034	G	A	43907
		rs2544654	5	72888280	0.0128434	0.00217845	3.69999e-09	0.715237	T	G	-0.02304	0.03217	0.4739	0.718	T	G	43907
[truncated: 1,231 more rows]

## Sheet: Exposure APOB
Supplementary Dataset S1 Detailed information of the SNPs of APOB used in this MR analysis on EOC
Outcome	Exposure	SNP	chr	pos	beta.exposure	se.exposure	pval.exposure	eaf.exposure	effect_allele.exposure	other_allele.exposure	beta.outcome	se.outcome	pval.outcome	eaf.outcome	effect_allele.outcome	other_allele.outcome	samplesize.outcome
Ovarian cancer	APOB	rs1003533	5	131755651	-0.0200281	0.00266165	5.30029e-14	0.188327	T	C	-0.02745	0.01642	0.0945105	0.2009	T	C	66450
		rs10087526	8	55433151	0.0187619	0.00260759	6.20012e-13	0.198764	G	T	0.01523	0.01699	0.3702	0.1897	G	T	66450
		rs10127775	1	230295789	-0.0233243	0.00212188	4.19952e-28	0.60619	T	A	-0.008008	0.014	0.5674	0.6025	T	A	66450
		rs10151436	14	73616095	-0.0189374	0.00330287	9.80009e-09	0.1121	T	A	-0.04198	0.02139	0.0497096	0.1129	T	A	66450
		rs10201242	2	158464849	-0.0226288	0.00397212	1.2e-08	0.073779	A	G	-0.01747	0.02597	0.5011	0.08094	A	G	66450
		rs10448340	9	139320069	-0.0170557	0.00223016	1.99986e-14	0.319766	G	T	0.001324	0.01436	0.9265	0.3134	G	T	66450
		rs10794579	10	124686656	0.0137267	0.00210335	6.79986e-11	0.575021	C	T	-0.0119	0.01338	0.3736	0.5741	C	T	66450
		rs10832963	11	18664241	0.0219536	0.00238777	3.80014e-20	0.744199	G	T	-0.02648	0.01559	0.0894994	0.7334	G	T	66450
		rs10953298	7	100216773	-0.0170824	0.00245825	3.69999e-12	0.236254	T	C	-0.01253	0.01566	0.4234	0.2495	T	C	66450
		rs11099097	4	81167309	-0.0161746	0.00229432	1.80011e-12	0.291413	T	C	-0.00382	0.01528	0.8026	0.3028	T	C	66450
		rs111928762	1	55694188	0.0516569	0.00532804	3.19963e-22	0.039955	G	A	0.04263	0.03275	0.193	0.04541	G	A	66450
		rs112220485	17	40522713	0.0205179	0.0037343	3.89996e-08	0.085608	C	T	-0.03934	0.02544	0.1218	0.08314	C	T	66450
		rs112758337	7	97977268	-0.0212571	0.00267849	2.09991e-15	0.185556	A	G	-0.0005428	0.01719	0.9748	0.1862	A	G	66450
		rs113177823	3	132217703	-0.0412221	0.00464641	7.19946e-19	0.054098	A	G	-0.0225	0.03297	0.495	0.06005	A	G	66450
		rs114165349	1	27021913	0.0903258	0.00692945	7.70016e-39	0.023148	C	G	0.01436	0.04487	0.749	0.02714	C	G	66450
		rs11568318	2	234665498	0.0288066	0.0041573	4.19952e-12	0.066251	A	C	-0.05396	0.02829	0.0564404	0.05285	A	C	66450
		rs115692156	2	21077208	-0.11153	0.0118551	5.10035e-21	0.00884	G	A	0.01837	0.08124	0.8211	0.01083	G	A	66450
		rs11591147	1	55505647	-0.345954	0.00790085	1e-200	0.017452	T	G	0.00776	0.0554	0.8886	0.01574	T	G	66450
		rs11601507	11	5701074	0.0414121	0.004036	1.10002e-24	0.069438	A	C	-0.07867	0.02848	0.00573694	0.06662	A	C	66450
		rs116093870	10	103984390	0.0261595	0.0041275	2.30001e-10	0.06791	C	T	-0.02842	0.02798	0.3097	0.0553	C	T	66450
		rs11621792	14	24871926	0.0210752	0.00210348	1.29987e-23	0.452905	T	C	-0.02618	0.01381	0.0580497	0.4413	T	C	66450
		rs116734477	5	52095024	-0.0633493	0.00526644	2.49977e-33	0.040814	T	C	0.04169	0.03735	0.2643	0.03301	T	C	66450
		rs11673631	19	45225423	0.0390031	0.00513811	3.19963e-14	0.043425	C	G	0.01129	0.04041	0.780001	0.03735	C	G	66450
		rs11709868	3	142648844	-0.015551	0.00228244	9.49948e-12	0.297035	T	G	-0.02214	0.0149	0.1371	0.2838	T	G	66450
		rs117733303	6	160922870	0.0864463	0.00771098	3.59998e-29	0.01842	G	A	0.01377	0.05169	0.79	0.01855	G	A	66450
		rs118039278	6	160985526	0.0868026	0.00387054	2.19786e-111	0.078706	A	G	0.01052	0.02664	0.692901	0.06324	A	G	66450
		rs11901691	2	43850522	0.0142576	0.00211213	1.50003e-11	0.577074	A	C	0.02831	0.01334	0.0338899	0.5685	A	C	66450
		rs12046278	1	10799577	-0.0156231	0.00217266	6.4003e-13	0.34509	C	T	-0.01923	0.01442	0.1823	0.367	C	T	66450
		rs12054451	3	122064369	0.0159506	0.00238162	2.09991e-11	0.259497	G	T	-0.003145	0.01501	0.8341	0.255	G	T	66450
		rs12078100	1	16512586	0.0152136	0.00213952	1.20005e-12	0.623091	G	C	0.006896	0.01367	0.613999	0.6258	G	C	66450
		rs12208357	6	160543148	0.0629791	0.0040818	1e-53	0.07008	T	C	-0.01815	0.0248	0.4643	0.07452	T	C	66450
		rs1229984	4	100239319	0.0385152	0.00631264	1.09999e-09	0.97281	C	T	-0.0635	0.03489	0.0687401	0.9622	C	T	66450
		rs12469941	2	135629927	0.0134202	0.00209668	1.5e-10	0.400959	T	C	-0.01589	0.01388	0.2523	0.4584	T	C	66450
		rs12471768	2	64928603	0.0139101	0.00226938	8.79995e-10	0.704041	C	T	-0.01131	0.01472	0.4424	0.6989	C	T	66450
		rs1250258	2	216300185	0.0141509	0.00235577	1.89998e-09	0.736741	T	C	-0.02395	0.01505	0.1116	0.7405	T	C	66450
		rs12597418	16	71855220	0.0182198	0.00215637	2.90001e-17	0.368086	A	G	0.007015	0.01401	0.6165	0.3399	A	G	66450
		rs1260326	2	27730940	-0.0495555	0.00211469	1.90108e-121	0.604525	C	T	0.008097	0.01358	0.5509	0.6093	C	T	66450
		rs12603290	17	45650196	-0.0288448	0.00207989	9.79941e-44	0.514724	C	T	-0.005834	0.01318	0.6581	0.5318	C	T	66450
		rs12691088	19	45418486	0.246111	0.00769582	1e-200	0.02091	A	G	0.007253	0.04501	0.872	0.02842	A	G	66450
		rs1277762	10	18494666	0.0171563	0.00286751	2.19999e-09	0.843312	T	C	-0.008213	0.01816	0.651	0.8375	T	C	66450
		rs12916	5	74656539	0.0549288	0.00212005	5.19996e-148	0.400485	C	T	0.03756	0.01335	0.00490998	0.4229	C	T	66450
		rs13076933	3	12327431	-0.0182624	0.00238248	1.80011e-14	0.259424	G	T	0.02569	0.01516	0.090099	0.2618	G	T	66450
		rs13108218	4	3443931	-0.0229367	0.00215262	1.59993e-26	0.614849	G	A	-0.02021	0.014	0.1488	0.6125	G	A	66450
		rs13230111	7	130437124	-0.0138317	0.00207813	2.80027e-11	0.492349	G	A	-0.008884	0.01359	0.5133	0.4882	G	A	66450
		rs13247874	7	73010442	-0.0215939	0.00261336	1.39991e-16	0.197154	T	C	-0.003563	0.01767	0.8403	0.1749	T	C	66450
		rs13379043	14	74250126	-0.0143675	0.00235876	1.09999e-09	0.280473	C	T	-0.02675	0.01569	0.08831	0.2882	C	T	66450
		rs13389219	2	165528876	-0.0161286	0.00211805	2.60016e-14	0.392571	T	C	-0.01689	0.01346	0.2095	0.4015	T	C	66450
		rs1358980	6	43764551	0.0149035	0.00209447	1.10002e-12	0.483147	T	C	-0.01819	0.01321	0.1687	0.4863	T	C	66450
		rs13702	8	19824492	-0.0295019	0.00229451	7.8001e-38	0.287911	C	T	-0.008037	0.01457	0.5811	0.2949	C	T	66450
		rs138026891	2	21086334	-0.0687023	0.0101987	1.59993e-11	0.010569	T	C	0.1223	0.06574	0.0628507	0.01077	T	C	66450
		rs138354	22	41272143	-0.0120708	0.00208392	6.90001e-09	0.534598	C	T	0.008034	0.0132	0.5429	0.5219	C	T	66450
		rs138692741	19	45467132	0.0714986	0.00568647	2.99985e-36	0.035781	T	C	-0.02036	0.0398	0.609	0.04503	T	C	66450
		rs141469619	11	116714293	0.0785766	0.011117	1.59993e-12	0.00989	G	A	-0.05072	0.07944	0.5232	0.01054	G	A	66450
		rs143020224	19	11187324	-0.165274	0.0031786	1e-200	0.118569	G	C	-0.002962	0.02108	0.8883	0.1088	G	C	66450
		rs144926613	1	182125704	-0.0145634	0.00220815	4.19952e-11	0.671796	T	TTGGAGGGCAGACTAGCCCAGGCCC	-0.001648	0.01444	0.9091	0.6813	T	TTGGAGGGCAGACTAGCCCAGGCCC	66450
		rs145730801	14	94768196	0.0374641	0.00515235	3.59998e-13	0.044385	C	T	0.02966	0.03373	0.3792	0.04958	C	T	66450
		rs146534110	6	160578069	0.0667337	0.00906368	1.80011e-13	0.013315	T	G	-0.0425	0.06061	0.4832	0.01472	T	G	66450
		rs147539187	6	11839042	-0.0227347	0.00398012	1.09999e-08	0.073744	G	C	0.0033	0.02849	0.9078	0.06674	G	C	66450
		rs148150904	2	109064447	0.0159241	0.00263918	1.6e-09	0.189665	TTAAAG	T	0.006271	0.01709	0.7137	0.1728	TTAAAG	T	66450
		rs148601586	19	45346666	0.183504	0.00917667	5.90065e-89	0.013309	G	C	-0.1287	0.08556	0.1326	0.007043	G	C	66450
		rs148933445	19	45302504	-0.573249	0.00759178	1e-200	0.021557	A	G	-0.05068	0.05337	0.3423	0.0157	A	G	66450
		rs150474434	2	118845121	-0.0343097	0.00345194	2.80027e-23	0.101399	A	G	-0.02175	0.02279	0.3401	0.1028	A	G	66450
		rs150503754	19	45579242	-0.0517861	0.00867735	2.39999e-09	0.014979	C	T	-0.06891	0.05856	0.2393	0.01935	C	T	66450
		rs150820726	19	45227155	0.0717565	0.0105629	1.10002e-11	0.010375	T	A	0.01419	0.06259	0.8206	0.01581	T	A	66450
		rs1556562	1	93034023	0.0159957	0.00247804	1.09999e-10	0.790018	T	G	0.01771	0.01643	0.2811	0.8034	T	G	66450
		rs1561139	16	56852822	-0.0131421	0.0021042	4.20001e-10	0.424334	T	G	0.01217	0.01367	0.3733	0.4278	T	G	66450
		rs17036085	1	109834039	-0.0684968	0.00943874	4.00037e-13	0.012178	G	A	-0.06751	0.05644	0.2316	0.02194	G	A	66450
		rs17050272	2	121306440	-0.0244302	0.00210465	3.80014e-31	0.40926	A	G	-0.000596	0.01385	0.9657	0.4205	A	G	66450
		rs174564	11	61588305	-0.0450573	0.00218206	1e-94	0.348509	G	A	0.02677	0.01401	0.05611	0.3376	G	A	66450
		rs17476364	10	71094504	-0.0209325	0.00334727	4e-10	0.108391	C	T	-0.02782	0.02336	0.2337	0.09461	C	T	66450
		rs17569873	20	62896110	0.0183445	0.00259488	1.59993e-12	0.201289	T	C	0.001879	0.01831	0.9182	0.1883	T	C	66450
		rs1801689	17	64210580	0.0646379	0.00603967	9.8992e-27	0.030529	C	A	-0.008978	0.03768	0.8117	0.03355	C	A	66450
		rs183130	16	56991363	-0.0478017	0.00222241	1.30017e-102	0.323911	T	C	0.02387	0.0141	0.0904795	0.3152	T	C	66450
		rs188608977	1	109725404	0.0621212	0.0103688	2.1e-09	0.010581	T	G	0.03872	0.06886	0.5739	0.009687	T	G	66450
		rs1888488	21	40686521	0.0173586	0.00210255	1.50003e-16	0.565289	T	C	-0.04041	0.01337	0.00250801	0.5829	T	C	66450
		rs200046586	19	45241248	0.412271	0.00778939	1e-200	0.981247	C	CA	-0.01045	0.05015	0.835	0.98192	C	CA	66450
		rs2043085	15	58680954	-0.0193562	0.00213525	1.20005e-19	0.612252	C	T	-0.002955	0.01381	0.8306	0.625	C	T	66450
		rs2068888	10	94839642	-0.0241729	0.00208746	5.19996e-31	0.4508	A	G	-0.01596	0.01319	0.2265	0.4613	A	G	66450
		rs2073547	7	44582331	0.0312042	0.00266416	1.10002e-31	0.183953	G	A	0.008505	0.01735	0.6239	0.2012	G	A	66450
		rs2137234	4	26080549	0.0152817	0.00262327	5.69994e-09	0.195281	C	T	0.02809	0.01691	0.096781	0.2124	C	T	66450
		rs2199048	17	73868288	-0.0132194	0.00224306	3.79997e-09	0.313756	G	A	0.002206	0.01473	0.8809	0.3266	G	A	66450
		rs2238162	13	32959199	-0.0226439	0.00208185	1.50003e-27	0.522997	T	C	-0.02446	0.01317	0.0632907	0.5145	T	C	66450
		rs224391	20	34107160	-0.0174615	0.00248326	1.99986e-12	0.227492	C	G	0.01017	0.01544	0.510199	0.2294	C	G	66450
		rs2256814	20	62373983	0.0145175	0.00261621	2.90001e-08	0.197913	A	G	0.01686	0.01685	0.3172	0.1933	A	G	66450
		rs2287622	2	169830328	-0.0203449	0.00211842	7.70016e-22	0.602775	G	A	-0.005807	0.01386	0.6751	0.5981	G	A	66450
		rs2618566	20	17844684	-0.0303008	0.00219303	1.99986e-43	0.659901	T	G	-0.01162	0.01484	0.4337	0.6437	T	G	66450
		rs2737263	8	116667539	-0.0185263	0.00231348	1.20005e-15	0.280253	T	G	-0.04377	0.01494	0.00338501	0.2779	T	G	66450
		rs2738447	19	11227480	0.0436273	0.00209036	9.8992e-97	0.592706	C	A	0.003535	0.01335	0.791099	0.5834	C	A	66450
		rs2761311	10	95052021	0.012077	0.00211012	1e-08	0.571902	T	C	0.01074	0.01336	0.4217	0.5553	T	C	66450
		rs278981	4	40428010	0.0148256	0.00239561	6.1e-10	0.758151	C	T	0.0198	0.01898	0.2969	0.7567	C	T	66450
		rs2807854	1	221029841	0.0162948	0.00220437	1.39991e-13	0.671334	C	T	-0.00925	0.01409	0.5114	0.6655	C	T	66450
		rs28406917	7	21449451	0.0134005	0.00210735	2e-10	0.427571	T	C	0.004096	0.01353	0.7621	0.4102	T	C	66450
		rs28590710	5	71932487	-0.0177486	0.00273845	9.09913e-11	0.196795	A	G	-0.01904	0.01789	0.2871	0.1936	A	G	66450
		rs28601761	8	126500031	-0.07256	0.00212854	1e-200	0.418842	G	C	-0.004586	0.01363	0.7365	0.4138	G	C	66450
		rs28814720	8	141988687	0.0117382	0.00214286	4.30002e-08	0.519754	G	A	-0.01535	0.01376	0.2649	0.5023	G	A	66450
		rs34042070	16	72101525	0.0494204	0.00267088	1.9002e-76	0.187904	G	C	-0.0009794	0.01646	0.9526	0.2017	G	C	66450
		rs34596921	1	25773708	0.0292255	0.00212054	3.29989e-43	0.579898	T	TA	-0.007938	0.01356	0.5583	0.5854	T	TA	66450
		rs35081008	19	58662235	-0.0311143	0.00290126	7.8001e-27	0.148139	T	C	-0.001254	0.01888	0.9471	0.1612	T	C	66450
		rs35583283	8	18254509	0.0160188	0.00286821	2.30001e-08	0.155243	C	G	0.05214	0.01825	0.00427799	0.1612	C	G	66450
		rs35764292	2	21477029	0.0509038	0.00532869	1.29987e-21	0.040457	G	A	-0.02574	0.03568	0.4707	0.04043	G	A	66450
		rs35980001	15	58722590	-0.0244043	0.00255807	1.39991e-21	0.786526	G	GC	-0.005735	0.0164	0.726501	0.7951	G	GC	66450
		rs3746337	20	25208272	0.0156368	0.00207666	5.10035e-14	0.489153	T	C	-0.008258	0.01326	0.5334	0.4902	T	C	66450
		rs375972689	19	45360488	0.208536	0.0100741	3.50026e-95	0.010683	G	T	0.1216	0.05561	0.0287601	0.01796	G	T	66450
		rs3780181	9	2640759	-0.0259729	0.00417003	4.70002e-10	0.067627	G	A	-0.0006089	0.0271	0.9821	0.06102	G	A	66450
		rs3822855	6	116316882	0.0148392	0.00211668	2.39994e-12	0.401636	T	G	-0.001008	0.01355	0.9407	0.4259	T	G	66450
		rs3823376	6	29944184	0.0164137	0.00207374	2.49977e-15	0.502185	T	C	0.01143	0.01317	0.3856	0.4746	T	C	66450
		rs3860846	8	126631687	0.0138403	0.00235387	4.09996e-09	0.275298	T	C	-0.02254	0.01579	0.1535	0.267	T	C	66450
		rs4052908	6	139842576	-0.012576	0.00217168	7.00003e-09	0.636165	AATT	A	0.0108	0.01366	0.4291	0.6152	AATT	A	66450
		rs4307732	11	126244955	0.0481874	0.00338596	5.79963e-46	0.105893	A	G	0.0144	0.02134	0.4999	0.1146	A	G	66450
		rs4470903	7	21604916	0.0345326	0.00253303	2.60016e-42	0.214994	G	C	-0.01751	0.01657	0.2905	0.2061	G	C	66450
		rs454715	19	49114236	-0.0235286	0.0020918	2.39994e-29	0.582689	G	T	-0.001979	0.01356	0.884	0.6132	G	T	66450
		rs45537841	7	87110640	-0.0158986	0.00270418	4.09996e-09	0.180708	T	C	0.04545	0.01721	0.00826894	0.1811	T	C	66450
		rs4671050	2	62988169	-0.0196981	0.00222973	1e-18	0.316138	T	G	-0.007796	0.01405	0.578901	0.3307	T	G	66450
		rs4687614	3	52492085	0.0269271	0.0045666	3.69999e-09	0.945247	A	G	-0.04765	0.02921	0.1029	0.9432	A	G	66450
		rs4689088	4	7222253	0.0124572	0.00214057	5.89997e-09	0.618684	A	G	-0.004017	0.01355	0.7669	0.6063	A	G	66450
		rs472495	1	55521313	0.0407634	0.00217172	1.29987e-78	0.649019	T	G	0.01636	0.01434	0.2539	0.6408	T	G	66450
		rs4782568	16	83980529	-0.0182854	0.00210073	3.19963e-18	0.450839	G	C	-0.01888	0.01501	0.2085	0.4538	G	C	66450
		rs478975	1	234773373	0.0141364	0.00217403	7.89951e-11	0.642584	A	G	-0.01107	0.014	0.4293	0.6091	A	G	66450
		rs4803818	19	45914283	0.0417009	0.00686676	1.29999e-09	0.023044	T	C	-0.02919	0.0426	0.4933	0.02652	T	C	66450
		rs546240	11	30533622	-0.0118734	0.00214585	3.09999e-08	0.619967	T	C	0.0108	0.01371	0.4307	0.6161	T	C	66450
		rs556107	1	234853059	0.0358479	0.00207937	1.29987e-66	0.523242	T	C	-0.04011	0.01356	0.00309899	0.5433	T	C	66450
		rs55637835	1	55466303	-0.018802	0.00323408	6.1e-09	0.120855	T	C	-0.01311	0.0239	0.5833	0.09751	T	C	66450
		rs55714927	17	7080316	-0.0321831	0.00264686	5.10035e-34	0.190338	T	C	-0.001975	0.01763	0.9108	0.1885	T	C	66450
		rs55831924	8	145031968	0.0182553	0.00217539	4.79954e-17	0.361347	T	C	0.008716	0.01397	0.5327	0.3416	T	C	66450
		rs57754494	1	110241316	0.0264394	0.00351614	5.50047e-14	0.115557	A	G	-0.01818	0.02095	0.3856	0.1549	A	G	66450
		rs581080	9	15305378	0.0185579	0.00270151	6.4003e-12	0.818992	C	G	-0.02042	0.01706	0.2314	0.8132	C	G	66450
		rs58148580	4	124758773	0.0214934	0.00332019	9.60064e-11	0.10978	T	C	-0.0006769	0.02075	0.974	0.1155	T	C	66450
		rs5849920	3	69820400	-0.0146084	0.00224287	7.39946e-11	0.363839	G	GT	0.009239	0.01495	0.536701	0.4231	G	GT	66450
		rs59328596	8	21928227	-0.0210021	0.00292183	6.59933e-13	0.148104	A	G	0.003119	0.02021	0.8774	0.1334	A	G	66450
		rs6072279	20	39755154	0.0292319	0.00208189	8.69961e-45	0.473669	A	G	0.007673	0.01317	0.56	0.4527	A	G	66450
		rs6073958	20	44551855	0.0423193	0.00260555	2.49977e-59	0.198642	C	T	0.005342	0.01649	0.7461	0.197	C	T	66450
		rs6129620	20	39144286	-0.0253099	0.00223276	8.69961e-30	0.338295	A	T	-0.01472	0.01447	0.3092	0.3279	A	T	66450
		rs62119267	19	45134682	-0.33464	0.00708026	1e-200	0.022316	C	A	0.08777	0.04954	0.0764205	0.02008	C	A	66450
		rs62122481	2	21216815	0.0841137	0.00214492	1e-200	0.376906	A	C	0.004768	0.01408	0.7349	0.367	A	C	66450
		rs6426328	1	246891260	0.0122017	0.00207321	4e-09	0.489784	T	G	0.01791	0.0134	0.1813	0.4857	T	G	66450
		rs6475606	9	22081850	-0.017332	0.00207721	7.19946e-17	0.484473	T	C	-0.007514	0.01322	0.5697	0.466	T	C	66450
		rs6560499	9	78730766	-0.0121606	0.00211507	8.99995e-09	0.575961	A	G	-0.004222	0.01357	0.7558	0.5769	A	G	66450
		rs6602909	13	114551993	0.021441	0.0022203	4.60045e-22	0.327566	C	T	-0.004686	0.01439	0.744801	0.3519	C	T	66450
		rs6657811	1	109807283	-0.127721	0.00308568	1e-200	0.129938	T	A	-0.02128	0.02023	0.2929	0.1194	T	A	66450
		rs6667939	1	198994619	0.0141028	0.00231955	1.2e-09	0.71873	T	C	-0.018	0.01495	0.2285	0.7064	T	C	66450
		rs6689611	1	109831268	-0.132408	0.00950251	3.90032e-44	0.012374	A	G	-0.0002657	0.06159	0.9966	0.01083	A	G	66450
		rs67038483	21	33096103	0.0278083	0.0050196	2.99999e-08	0.044994	T	C	0.04702	0.0335	0.1605	0.05207	T	C	66450
		rs6874202	5	156391628	0.0312135	0.00215543	1.59993e-47	0.634225	C	T	0.0164	0.014	0.2414	0.6334	C	T	66450
		rs6940814	6	42924932	-0.0199476	0.00210823	2.99985e-21	0.587465	G	A	0.0004209	0.01332	0.9748	0.5608	G	A	66450
		rs7012637	8	9173209	0.0200133	0.00209504	1.29987e-21	0.473809	A	G	-0.003803	0.01463	0.7949	0.4654	A	G	66450
		rs7108486	11	5677158	-0.0428485	0.00689551	5.19996e-10	0.023722	C	T	0.06836	0.04717	0.1473	0.02101	C	T	66450
		rs71311871	3	58420613	-0.0263353	0.00377144	2.90001e-12	0.08307	G	A	-0.006993	0.02363	0.767201	0.09783	G	A	66450
		rs7249565	19	11302807	0.0145524	0.00208362	2.90001e-12	0.41494	A	G	0.0002638	0.01368	0.9846	0.4262	A	G	66450
		rs72631343	17	67191270	-0.0278921	0.00310009	2.29985e-19	0.128891	G	C	-0.0351	0.01983	0.0767591	0.1341	G	C	66450
		rs72663045	4	74177397	0.0423576	0.00734377	8e-09	0.020719	G	T	0.0886	0.04622	0.0552395	0.017	G	T	66450
		rs72823013	10	115786233	-0.0228563	0.00313773	3.19963e-13	0.126195	A	G	0.01858	0.02289	0.4171	0.1131	A	G	66450
		rs72848251	6	32601288	0.0348659	0.0026847	1.50003e-38	0.195485	A	G	-0.02977	0.01669	0.0743807	0.1957	A	G	66450
		rs73075609	20	5580789	0.0486153	0.00647857	6.20012e-14	0.026797	T	C	0.02613	0.05394	0.628001	0.01781	T	C	66450
		rs74454529	17	17432220	0.0282637	0.00439664	1.29999e-10	0.05994	A	G	-0.004228	0.026	0.8708	0.08007	A	G	66450
		rs75331444	2	44069772	-0.0903607	0.00418412	1.99986e-103	0.065607	A	G	0.023	0.02654	0.3861	0.06541	A	G	66450
		rs7569317	2	203527979	0.0180783	0.0020715	2.60016e-18	0.530625	C	T	0.03685	0.01332	0.00566996	0.5089	C	T	66450
		rs7590687	2	44077225	-0.0430516	0.00398578	3.40017e-27	0.923067	C	T	0.00411	0.02913	0.8878	0.9299	C	T	66450
		rs7603427	2	204317553	0.0135724	0.00207851	6.59933e-11	0.53344	T	C	0.006781	0.01331	0.6105	0.5398	T	C	66450
		rs76186504	1	109840169	-0.11643	0.0066216	3.29989e-69	0.025023	T	C	-0.04212	0.04295	0.3268	0.0281	T	C	66450
		rs77083979	1	62930106	-0.0185253	0.0030889	2e-09	0.13275	A	G	-0.06741	0.02011	0.000804304	0.1169	A	G	66450
		rs7734476	5	122848876	0.019942	0.00208686	1.20005e-21	0.550001	A	G	-0.004921	0.01333	0.7121	0.5658	A	G	66450
		rs7746081	6	16126934	-0.0227685	0.00225861	6.70039e-24	0.30414	A	G	0.01387	0.01437	0.3342	0.3444	A	G	66450
		rs77498041	11	66183801	-0.0162677	0.00265126	8.50002e-10	0.19111	A	G	-0.00958	0.01724	0.5785	0.1754	A	G	66450
		rs77542162	17	67081278	0.115967	0.00701839	2.49977e-61	0.022483	G	A	0.01206	0.05137	0.8144	0.01594	G	A	66450
		rs79149284	19	45513854	0.0335656	0.00533765	3.2e-10	0.038377	T	C	-0.0532	0.04072	0.1913	0.02849	T	C	66450
		rs79220007	6	26098474	-0.0537922	0.00390806	4.19952e-43	0.076094	C	T	-0.03327	0.02834	0.2403	0.05546	C	T	66450
		rs8016418	14	70798289	0.0197194	0.00214984	4.60045e-20	0.374825	A	T	-0.0007601	0.01383	0.9562	0.3502	A	T	66450
		rs80276949	10	52373245	0.0419216	0.00699731	2.1e-09	0.022675	A	G	0.0165	0.05728	0.7733	0.01776	A	G	66450
		rs8107974	19	19388500	-0.0908575	0.00388309	4.4978e-121	0.075757	T	A	0.0278	0.02496	0.2652	0.07786	T	A	66450
		rs9297994	8	59392324	-0.0291083	0.00220081	6.20012e-40	0.664535	A	G	-0.0102	0.01392	0.4636	0.6577	A	G	66450
		rs9482772	6	127446790	0.0177235	0.00208937	2.19989e-17	0.448075	C	T	0.03076	0.01343	0.0220501	0.4589	C	T	66450
		rs9496567	6	100602753	-0.0190492	0.00242335	3.80014e-15	0.243555	A	G	0.01021	0.01663	0.5392	0.2345	A	G	66450
		rs9616822	22	50840573	0.0159299	0.00218001	2.70023e-13	0.351376	A	G	-0.01664	0.0139	0.2313	0.364	A	G	66450
		rs964184	11	116648917	-0.0765255	0.00305668	2.50035e-138	0.86677	C	G	0.007782	0.01912	0.683901	0.8735	C	G	66450
		rs969075	20	17792323	0.0138101	0.00221388	4.39997e-10	0.664927	C	T	0.02125	0.01468	0.1478	0.6689	C	T	66450
		rs9834932	3	32535382	-0.0317059	0.00365151	3.90032e-18	0.088856	G	A	-0.04544	0.02491	0.0681695	0.08324	G	A	66450
		rs9894946	17	7571080	-0.0171431	0.00289199	3.09999e-09	0.841118	G	A	0.001549	0.01813	0.9319	0.8363	G	A	66450
High grade serous ovarian cancer		rs1003533	5	131755651	-0.0200281	0.00266165	5.30029e-14	0.188327	T	C	-0.03007	0.01951	0.1232	0.2009	T	C	53978
		rs10087526	8	55433151	0.0187619	0.00260759	6.20012e-13	0.198764	G	T	0.04288	0.02016	0.0333803	0.1897	G	T	53978
		rs10127775	1	230295789	-0.0233243	0.00212188	4.19952e-28	0.60619	T	A	-0.01044	0.01663	0.5301	0.6025	T	A	53978
		rs10151436	14	73616095	-0.0189374	0.00330287	9.80009e-09	0.1121	T	A	-0.02265	0.02535	0.3715	0.1129	T	A	53978
		rs10201242	2	158464849	-0.0226288	0.00397212	1.2e-08	0.073779	A	G	0.04778	0.03041	0.1162	0.08094	A	G	53978
		rs10448340	9	139320069	-0.0170557	0.00223016	1.99986e-14	0.319766	G	T	-0.005964	0.01709	0.7272	0.3134	G	T	53978
		rs10794579	10	124686656	0.0137267	0.00210335	6.79986e-11	0.575021	C	T	-0.009945	0.01593	0.5324	0.5741	C	T	53978
		rs10832963	11	18664241	0.0219536	0.00238777	3.80014e-20	0.744199	G	T	-0.0313	0.01852	0.091071	0.7334	G	T	53978
		rs10953298	7	100216773	-0.0170824	0.00245825	3.69999e-12	0.236254	T	C	-0.009351	0.01859	0.615	0.2495	T	C	53978
		rs11099097	4	81167309	-0.0161746	0.00229432	1.80011e-12	0.291413	T	C	-0.001978	0.01816	0.9133	0.3028	T	C	53978
		rs111928762	1	55694188	0.0516569	0.00532804	3.19963e-22	0.039955	G	A	0.02067	0.03909	0.5968	0.04541	G	A	53978
		rs112220485	17	40522713	0.0205179	0.0037343	3.89996e-08	0.085608	C	T	-0.05546	0.03048	0.0681303	0.08314	C	T	53978
		rs112758337	7	97977268	-0.0212571	0.00267849	2.09991e-15	0.185556	A	G	-0.002668	0.02048	0.8963	0.1862	A	G	53978
		rs113177823	3	132217703	-0.0412221	0.00464641	7.19946e-19	0.054098	A	G	-0.03291	0.0394	0.4035	0.06005	A	G	53978
		rs114165349	1	27021913	0.0903258	0.00692945	7.70016e-39	0.023148	C	G	0.02646	0.05348	0.6208	0.02714	C	G	53978
		rs11568318	2	234665498	0.0288066	0.0041573	4.19952e-12	0.066251	A	C	-0.04283	0.03363	0.2028	0.05285	A	C	53978
		rs115692156	2	21077208	-0.11153	0.0118551	5.10035e-21	0.00884	G	A	-0.01781	0.09771	0.8554	0.01083	G	A	53978
		rs11591147	1	55505647	-0.345954	0.00790085	1e-200	0.017452	T	G	0.009244	0.06596	0.8886	0.01574	T	G	53978
		rs11601507	11	5701074	0.0414121	0.004036	1.10002e-24	0.069438	A	C	-0.09804	0.034	0.00393604	0.06662	A	C	53978
		rs116093870	10	103984390	0.0261595	0.0041275	2.30001e-10	0.06791	C	T	-0.05142	0.03364	0.1264	0.0553	C	T	53978
		rs11621792	14	24871926	0.0210752	0.00210348	1.29987e-23	0.452905	T	C	-0.02043	0.01645	0.2143	0.4413	T	C	53978
		rs116734477	5	52095024	-0.0633493	0.00526644	2.49977e-33	0.040814	T	C	0.02126	0.04471	0.6344	0.03301	T	C	53978
		rs11673631	19	45225423	0.0390031	0.00513811	3.19963e-14	0.043425	C	G	0.006781	0.04833	0.8884	0.03735	C	G	53978
		rs11709868	3	142648844	-0.015551	0.00228244	9.49948e-12	0.297035	T	G	-0.02533	0.01774	0.1533	0.2838	T	G	53978
		rs117733303	6	160922870	0.0864463	0.00771098	3.59998e-29	0.01842	G	A	0.07186	0.06062	0.2359	0.01855	G	A	53978
		rs118039278	6	160985526	0.0868026	0.00387054	2.19786e-111	0.078706	A	G	0.01312	0.03175	0.679401	0.06324	A	G	53978
		rs11901691	2	43850522	0.0142576	0.00211213	1.50003e-11	0.577074	A	C	0.03619	0.01586	0.0225299	0.5685	A	C	53978
		rs12046278	1	10799577	-0.0156231	0.00217266	6.4003e-13	0.34509	C	T	-0.02172	0.01712	0.2045	0.367	C	T	53978
		rs12054451	3	122064369	0.0159506	0.00238162	2.09991e-11	0.259497	G	T	0.02386	0.0178	0.1801	0.255	G	T	53978
		rs12078100	1	16512586	0.0152136	0.00213952	1.20005e-12	0.623091	G	C	0.01041	0.01625	0.5217	0.6258	G	C	53978
		rs12208357	6	160543148	0.0629791	0.0040818	1e-53	0.07008	T	C	-0.02129	0.0296	0.472	0.07452	T	C	53978
		rs1229984	4	100239319	0.0385152	0.00631264	1.09999e-09	0.97281	C	T	-0.116	0.04038	0.00406499	0.9622	C	T	53978
		rs12469941	2	135629927	0.0134202	0.00209668	1.5e-10	0.400959	T	C	-0.01092	0.01655	0.5093	0.4584	T	C	53978
		rs12471768	2	64928603	0.0139101	0.00226938	8.79995e-10	0.704041	C	T	-0.01759	0.01747	0.3141	0.6989	C	T	53978
		rs1250258	2	216300185	0.0141509	0.00235577	1.89998e-09	0.736741	T	C	-0.03582	0.01784	0.0449004	0.7405	T	C	53978
		rs12597418	16	71855220	0.0182198	0.00215637	2.90001e-17	0.368086	A	G	0.003545	0.01667	0.8316	0.3399	A	G	53978
		rs1260326	2	27730940	-0.0495555	0.00211469	1.90108e-121	0.604525	C	T	0.03141	0.01615	0.0519003	0.6093	C	T	53978
		rs12603290	17	45650196	-0.0288448	0.00207989	9.79941e-44	0.514724	C	T	0.005628	0.01567	0.7195	0.5318	C	T	53978
		rs12691088	19	45418486	0.246111	0.00769582	1e-200	0.02091	A	G	-0.03745	0.0544	0.4911	0.02842	A	G	53978
		rs1277762	10	18494666	0.0171563	0.00286751	2.19999e-09	0.843312	T	C	-0.01754	0.02154	0.4156	0.8375	T	C	53978
		rs12916	5	74656539	0.0549288	0.00212005	5.19996e-148	0.400485	C	T	0.02718	0.01587	0.08683	0.4229	C	T	53978
		rs13076933	3	12327431	-0.0182624	0.00238248	1.80011e-14	0.259424	G	T	0.003064	0.01804	0.8652	0.2618	G	T	53978
		rs13108218	4	3443931	-0.0229367	0.00215262	1.59993e-26	0.614849	G	A	-0.007207	0.01667	0.6656	0.6125	G	A	53978
		rs13230111	7	130437124	-0.0138317	0.00207813	2.80027e-11	0.492349	G	A	-0.01572	0.01616	0.3306	0.4882	G	A	53978
		rs13247874	7	73010442	-0.0215939	0.00261336	1.39991e-16	0.197154	T	C	-0.003046	0.02097	0.8845	0.1749	T	C	53978
		rs13379043	14	74250126	-0.0143675	0.00235876	1.09999e-09	0.280473	C	T	-0.02593	0.0187	0.1656	0.2882	C	T	53978
		rs13389219	2	165528876	-0.0161286	0.00211805	2.60016e-14	0.392571	T	C	-0.03494	0.016	0.0290001	0.4015	T	C	53978
		rs1358980	6	43764551	0.0149035	0.00209447	1.10002e-12	0.483147	T	C	-0.01533	0.01569	0.3288	0.4863	T	C	53978
		rs13702	8	19824492	-0.0295019	0.00229451	7.8001e-38	0.287911	C	T	-0.0174	0.01733	0.3153	0.2949	C	T	53978
		rs138026891	2	21086334	-0.0687023	0.0101987	1.59993e-11	0.010569	T	C	0.1665	0.07761	0.0319396	0.01077	T	C	53978
		rs138354	22	41272143	-0.0120708	0.00208392	6.90001e-09	0.534598	C	T	-0.004286	0.01566	0.7842	0.5219	C	T	53978
		rs138692741	19	45467132	0.0714986	0.00568647	2.99985e-36	0.035781	T	C	-0.007293	0.04723	0.8773	0.04503	T	C	53978
		rs141469619	11	116714293	0.0785766	0.011117	1.59993e-12	0.00989	G	A	-0.08896	0.09536	0.3509	0.01054	G	A	53978
		rs143020224	19	11187324	-0.165274	0.0031786	1e-200	0.118569	G	C	-0.005832	0.02501	0.8156	0.1088	G	C	53978
		rs144926613	1	182125704	-0.0145634	0.00220815	4.19952e-11	0.671796	T	TTGGAGGGCAGACTAGCCCAGGCCC	-0.00327	0.0172	0.8492	0.6813	T	TTGGAGGGCAGACTAGCCCAGGCCC	53978
		rs145730801	14	94768196	0.0374641	0.00515235	3.59998e-13	0.044385	C	T	0.0232	0.04034	0.5653	0.04958	C	T	53978
		rs146534110	6	160578069	0.0667337	0.00906368	1.80011e-13	0.013315	T	G	-0.0496	0.07165	0.4888	0.01472	T	G	53978
		rs147539187	6	11839042	-0.0227347	0.00398012	1.09999e-08	0.073744	G	C	0.0003984	0.03396	0.9906	0.06674	G	C	53978
		rs148150904	2	109064447	0.0159241	0.00263918	1.6e-09	0.189665	TTAAAG	T	0.02362	0.02033	0.2453	0.1728	TTAAAG	T	53978
		rs148601586	19	45346666	0.183504	0.00917667	5.90065e-89	0.013309	G	C	-0.2096	0.1046	0.0450599	0.007043	G	C	53978
		rs148933445	19	45302504	-0.573249	0.00759178	1e-200	0.021557	A	G	-0.03907	0.06334	0.5373	0.0157	A	G	53978
		rs150474434	2	118845121	-0.0343097	0.00345194	2.80027e-23	0.101399	A	G	-0.03333	0.02715	0.2196	0.1028	A	G	53978
		rs150503754	19	45579242	-0.0517861	0.00867735	2.39999e-09	0.014979	C	T	-0.08191	0.06977	0.2404	0.01935	C	T	53978
		rs150820726	19	45227155	0.0717565	0.0105629	1.10002e-11	0.010375	T	A	0.03082	0.0739	0.6766	0.01581	T	A	53978
		rs1556562	1	93034023	0.0159957	0.00247804	1.09999e-10	0.790018	T	G	0.02611	0.01962	0.1833	0.8034	T	G	53978
		rs1561139	16	56852822	-0.0131421	0.0021042	4.20001e-10	0.424334	T	G	0.01934	0.01624	0.2338	0.4278	T	G	53978
		rs17036085	1	109834039	-0.0684968	0.00943874	4.00037e-13	0.012178	G	A	-0.06514	0.06672	0.3289	0.02194	G	A	53978
		rs17050272	2	121306440	-0.0244302	0.00210465	3.80014e-31	0.40926	A	G	-0.003838	0.01649	0.816	0.4205	A	G	53978
		rs174564	11	61588305	-0.0450573	0.00218206	1e-94	0.348509	G	A	0.0252	0.01667	0.1308	0.3376	G	A	53978
		rs17476364	10	71094504	-0.0209325	0.00334727	4e-10	0.108391	C	T	-0.0337	0.02784	0.2261	0.09461	C	T	53978
		rs17569873	20	62896110	0.0183445	0.00259488	1.59993e-12	0.201289	T	C	-0.0005618	0.02182	0.9795	0.1883	T	C	53978
		rs1801689	17	64210580	0.0646379	0.00603967	9.8992e-27	0.030529	C	A	0.01175	0.04455	0.792	0.03355	C	A	53978
		rs183130	16	56991363	-0.0478017	0.00222241	1.30017e-102	0.323911	T	C	0.01206	0.01677	0.4721	0.3152	T	C	53978
		rs188608977	1	109725404	0.0621212	0.0103688	2.1e-09	0.010581	T	G	0.1249	0.08062	0.1213	0.009687	T	G	53978
		rs1888488	21	40686521	0.0173586	0.00210255	1.50003e-16	0.565289	T	C	-0.03309	0.01587	0.0371296	0.5829	T	C	53978
		rs200046586	19	45241248	0.412271	0.00778939	1e-200	0.981247	C	CA	-0.03499	0.05931	0.5553	0.98192	C	CA	53978
		rs2043085	15	58680954	-0.0193562	0.00213525	1.20005e-19	0.612252	C	T	0.002537	0.01643	0.8773	0.625	C	T	53978
		rs2068888	10	94839642	-0.0241729	0.00208746	5.19996e-31	0.4508	A	G	-0.005882	0.01567	0.7074	0.4613	A	G	53978
		rs2073547	7	44582331	0.0312042	0.00266416	1.10002e-31	0.183953	G	A	0.0113	0.0206	0.583201	0.2012	G	A	53978
		rs2137234	4	26080549	0.0152817	0.00262327	5.69994e-09	0.195281	C	T	0.01573	0.02009	0.4338	0.2124	C	T	53978
		rs2199048	17	73868288	-0.0132194	0.00224306	3.79997e-09	0.313756	G	A	-0.002667	0.01746	0.8786	0.3266	G	A	53978
		rs2238162	13	32959199	-0.0226439	0.00208185	1.50003e-27	0.522997	T	C	-0.02594	0.01569	0.0983105	0.5145	T	C	53978
		rs224391	20	34107160	-0.0174615	0.00248326	1.99986e-12	0.227492	C	G	0.01256	0.01835	0.4937	0.2294	C	G	53978
		rs2256814	20	62373983	0.0145175	0.00261621	2.90001e-08	0.197913	A	G	0.03133	0.01999	0.1171	0.1933	A	G	53978
		rs2287622	2	169830328	-0.0203449	0.00211842	7.70016e-22	0.602775	G	A	-0.01657	0.01646	0.3142	0.5981	G	A	53978
		rs2618566	20	17844684	-0.0303008	0.00219303	1.99986e-43	0.659901	T	G	-0.02323	0.01762	0.1874	0.6437	T	G	53978
		rs2737263	8	116667539	-0.0185263	0.00231348	1.20005e-15	0.280253	T	G	-0.0481	0.01779	0.00685599	0.2779	T	G	53978
		rs2738447	19	11227480	0.0436273	0.00209036	9.8992e-97	0.592706	C	A	0.00832	0.01588	0.6002	0.5834	C	A	53978
		rs2761311	10	95052021	0.012077	0.00211012	1e-08	0.571902	T	C	0.01432	0.01587	0.3671	0.5553	T	C	53978
		rs278981	4	40428010	0.0148256	0.00239561	6.1e-10	0.758151	C	T	0.02623	0.02267	0.2473	0.7567	C	T	53978
		rs2807854	1	221029841	0.0162948	0.00220437	1.39991e-13	0.671334	C	T	0.001296	0.01672	0.9382	0.6655	C	T	53978
		rs28406917	7	21449451	0.0134005	0.00210735	2e-10	0.427571	T	C	0.0005884	0.01607	0.9708	0.4102	T	C	53978
		rs28590710	5	71932487	-0.0177486	0.00273845	9.09913e-11	0.196795	A	G	-0.01576	0.02127	0.4587	0.1936	A	G	53978
		rs28601761	8	126500031	-0.07256	0.00212854	1e-200	0.418842	G	C	-0.002603	0.01622	0.8725	0.4138	G	C	53978
		rs28814720	8	141988687	0.0117382	0.00214286	4.30002e-08	0.519754	G	A	-0.009576	0.01637	0.5585	0.5023	G	A	53978
		rs34042070	16	72101525	0.0494204	0.00267088	1.9002e-76	0.187904	G	C	-0.01312	0.01961	0.5033	0.2017	G	C	53978
		rs34596921	1	25773708	0.0292255	0.00212054	3.29989e-43	0.579898	T	TA	-0.007929	0.01612	0.6229	0.5854	T	TA	53978
		rs35081008	19	58662235	-0.0311143	0.00290126	7.8001e-27	0.148139	T	C	-0.01535	0.02241	0.4933	0.1612	T	C	53978
		rs35583283	8	18254509	0.0160188	0.00286821	2.30001e-08	0.155243	C	G	0.06005	0.02167	0.00557995	0.1612	C	G	53978
		rs35764292	2	21477029	0.0509038	0.00532869	1.29987e-21	0.040457	G	A	-0.08269	0.04285	0.0536303	0.04043	G	A	53978
		rs35980001	15	58722590	-0.0244043	0.00255807	1.39991e-21	0.786526	G	GC	-0.02232	0.01945	0.2511	0.7951	G	GC	53978
		rs3746337	20	25208272	0.0156368	0.00207666	5.10035e-14	0.489153	T	C	-0.00395	0.01576	0.8021	0.4902	T	C	53978
		rs375972689	19	45360488	0.208536	0.0100741	3.50026e-95	0.010683	G	T	0.09668	0.06665	0.1469	0.01796	G	T	53978
		rs3780181	9	2640759	-0.0259729	0.00417003	4.70002e-10	0.067627	G	A	0.0191	0.03214	0.5525	0.06102	G	A	53978
		rs3822855	6	116316882	0.0148392	0.00211668	2.39994e-12	0.401636	T	G	-0.006599	0.01609	0.6818	0.4259	T	G	53978
		rs3823376	6	29944184	0.0164137	0.00207374	2.49977e-15	0.502185	T	C	0.02785	0.01567	0.0754293	0.4746	T	C	53978
		rs3860846	8	126631687	0.0138403	0.00235387	4.09996e-09	0.275298	T	C	-0.0293	0.01882	0.1194	0.267	T	C	53978
		rs4052908	6	139842576	-0.012576	0.00217168	7.00003e-09	0.636165	AATT	A	0.01354	0.01626	0.405	0.6152	AATT	A	53978
		rs4307732	11	126244955	0.0481874	0.00338596	5.79963e-46	0.105893	A	G	0.008425	0.02539	0.74	0.1146	A	G	53978
		rs4470903	7	21604916	0.0345326	0.00253303	2.60016e-42	0.214994	G	C	-0.02433	0.01975	0.218	0.2061	G	C	53978
		rs454715	19	49114236	-0.0235286	0.0020918	2.39994e-29	0.582689	G	T	0.01963	0.01615	0.2242	0.6132	G	T	53978
		rs45537841	7	87110640	-0.0158986	0.00270418	4.09996e-09	0.180708	T	C	0.05998	0.02045	0.00335598	0.1811	T	C	53978
		rs4671050	2	62988169	-0.0196981	0.00222973	1e-18	0.316138	T	G	0.002189	0.01666	0.8955	0.3307	T	G	53978
		rs4687614	3	52492085	0.0269271	0.0045666	3.69999e-09	0.945247	A	G	-0.05841	0.03462	0.0915503	0.9432	A	G	53978
		rs4689088	4	7222253	0.0124572	0.00214057	5.89997e-09	0.618684	A	G	-0.02094	0.01607	0.1924	0.6063	A	G	53978
		rs472495	1	55521313	0.0407634	0.00217172	1.29987e-78	0.649019	T	G	0.0202	0.01706	0.2365	0.6408	T	G	53978
		rs4782568	16	83980529	-0.0182854	0.00210073	3.19963e-18	0.450839	G	C	-0.009443	0.01786	0.597	0.4538	G	C	53978
		rs478975	1	234773373	0.0141364	0.00217403	7.89951e-11	0.642584	A	G	-0.001004	0.01669	0.952	0.6091	A	G	53978
		rs4803818	19	45914283	0.0417009	0.00686676	1.29999e-09	0.023044	T	C	-0.01328	0.05059	0.792899	0.02652	T	C	53978
		rs546240	11	30533622	-0.0118734	0.00214585	3.09999e-08	0.619967	T	C	0.02633	0.0163	0.1063	0.6161	T	C	53978
		rs556107	1	234853059	0.0358479	0.00207937	1.29987e-66	0.523242	T	C	-0.02182	0.01613	0.1762	0.5433	T	C	53978
		rs55637835	1	55466303	-0.018802	0.00323408	6.1e-09	0.120855	T	C	-0.01265	0.02843	0.656299	0.09751	T	C	53978
		rs55714927	17	7080316	-0.0321831	0.00264686	5.10035e-34	0.190338	T	C	0.0008535	0.021	0.9676	0.1885	T	C	53978
		rs55831924	8	145031968	0.0182553	0.00217539	4.79954e-17	0.361347	T	C	5.948e-05	0.01663	0.9971	0.3416	T	C	53978
		rs57754494	1	110241316	0.0264394	0.00351614	5.50047e-14	0.115557	A	G	-0.007676	0.02487	0.7576	0.1549	A	G	53978
		rs581080	9	15305378	0.0185579	0.00270151	6.4003e-12	0.818992	C	G	-0.0353	0.02018	0.0806102	0.8132	C	G	53978
		rs58148580	4	124758773	0.0214934	0.00332019	9.60064e-11	0.10978	T	C	-0.0004056	0.0246	0.9868	0.1155	T	C	53978
		rs5849920	3	69820400	-0.0146084	0.00224287	7.39946e-11	0.363839	G	GT	0.01036	0.01777	0.559899	0.4231	G	GT	53978
		rs59328596	8	21928227	-0.0210021	0.00292183	6.59933e-13	0.148104	A	G	0.01058	0.02411	0.6608	0.1334	A	G	53978
		rs6072279	20	39755154	0.0292319	0.00208189	8.69961e-45	0.473669	A	G	-0.0006738	0.01566	0.9657	0.4527	A	G	53978
		rs6073958	20	44551855	0.0423193	0.00260555	2.49977e-59	0.198642	C	T	0.01076	0.0196	0.5831	0.197	C	T	53978
		rs6129620	20	39144286	-0.0253099	0.00223276	8.69961e-30	0.338295	A	T	-0.0006202	0.0172	0.9712	0.3279	A	T	53978
		rs62119267	19	45134682	-0.33464	0.00708026	1e-200	0.022316	C	A	0.04742	0.05937	0.4244	0.02008	C	A	53978
		rs62122481	2	21216815	0.0841137	0.00214492	1e-200	0.376906	A	C	0.006177	0.01674	0.7121	0.367	A	C	53978
		rs6426328	1	246891260	0.0122017	0.00207321	4e-09	0.489784	T	G	0.01527	0.01593	0.3376	0.4857	T	G	53978
		rs6475606	9	22081850	-0.017332	0.00207721	7.19946e-17	0.484473	T	C	-0.001275	0.01573	0.9354	0.466	T	C	53978
		rs6560499	9	78730766	-0.0121606	0.00211507	8.99995e-09	0.575961	A	G	0.004187	0.01611	0.795	0.5769	A	G	53978
		rs6602909	13	114551993	0.021441	0.0022203	4.60045e-22	0.327566	C	T	-0.01284	0.01708	0.4523	0.3519	C	T	53978
		rs6657811	1	109807283	-0.127721	0.00308568	1e-200	0.129938	T	A	-0.01384	0.02401	0.5643	0.1194	T	A	53978
		rs6667939	1	198994619	0.0141028	0.00231955	1.2e-09	0.71873	T	C	-0.001151	0.01776	0.9483	0.7064	T	C	53978
		rs6689611	1	109831268	-0.132408	0.00950251	3.90032e-44	0.012374	A	G	0.07159	0.0717	0.318	0.01083	A	G	53978
		rs67038483	21	33096103	0.0278083	0.0050196	2.99999e-08	0.044994	T	C	0.08171	0.03951	0.0386296	0.05207	T	C	53978
		rs6874202	5	156391628	0.0312135	0.00215543	1.59993e-47	0.634225	C	T	0.02326	0.01665	0.1623	0.6334	C	T	53978
		rs6940814	6	42924932	-0.0199476	0.00210823	2.99985e-21	0.587465	G	A	-0.008255	0.01584	0.6024	0.5608	G	A	53978
		rs7012637	8	9173209	0.0200133	0.00209504	1.29987e-21	0.473809	A	G	0.008742	0.01738	0.614899	0.4654	A	G	53978
		rs7108486	11	5677158	-0.0428485	0.00689551	5.19996e-10	0.023722	C	T	0.04747	0.05682	0.4035	0.02101	C	T	53978
		rs71311871	3	58420613	-0.0263353	0.00377144	2.90001e-12	0.08307	G	A	-0.002658	0.02799	0.9243	0.09783	G	A	53978
		rs7249565	19	11302807	0.0145524	0.00208362	2.90001e-12	0.41494	A	G	0.002222	0.01624	0.8912	0.4262	A	G	53978
		rs72631343	17	67191270	-0.0278921	0.00310009	2.29985e-19	0.128891	G	C	-0.01759	0.02345	0.453	0.1341	G	C	53978
		rs72663045	4	74177397	0.0423576	0.00734377	8e-09	0.020719	G	T	0.06894	0.05501	0.2102	0.017	G	T	53978
		rs72823013	10	115786233	-0.0228563	0.00313773	3.19963e-13	0.126195	A	G	0.03432	0.0271	0.2059	0.1131	A	G	53978
		rs72848251	6	32601288	0.0348659	0.0026847	1.50003e-38	0.195485	A	G	-0.05461	0.01994	0.00615404	0.1957	A	G	53978
		rs73075609	20	5580789	0.0486153	0.00647857	6.20012e-14	0.026797	T	C	-0.01611	0.0648	0.8037	0.01781	T	C	53978
		rs74454529	17	17432220	0.0282637	0.00439664	1.29999e-10	0.05994	A	G	0.02708	0.0307	0.3777	0.08007	A	G	53978
		rs75331444	2	44069772	-0.0903607	0.00418412	1.99986e-103	0.065607	A	G	-0.004265	0.03165	0.8928	0.06541	A	G	53978
		rs7569317	2	203527979	0.0180783	0.0020715	2.60016e-18	0.530625	C	T	0.04343	0.01583	0.00606904	0.5089	C	T	53978
		rs7590687	2	44077225	-0.0430516	0.00398578	3.40017e-27	0.923067	C	T	-0.04808	0.03431	0.1612	0.9299	C	T	53978
		rs7603427	2	204317553	0.0135724	0.00207851	6.59933e-11	0.53344	T	C	-0.002208	0.01582	0.889	0.5398	T	C	53978
		rs76186504	1	109840169	-0.11643	0.0066216	3.29989e-69	0.025023	T	C	-0.02373	0.05114	0.6427	0.0281	T	C	53978
		rs77083979	1	62930106	-0.0185253	0.0030889	2e-09	0.13275	A	G	-0.06922	0.02398	0.00389897	0.1169	A	G	53978
		rs7734476	5	122848876	0.019942	0.00208686	1.20005e-21	0.550001	A	G	-0.004567	0.01587	0.773499	0.5658	A	G	53978
		rs7746081	6	16126934	-0.0227685	0.00225861	6.70039e-24	0.30414	A	G	0.005324	0.0171	0.7556	0.3444	A	G	53978
		rs77498041	11	66183801	-0.0162677	0.00265126	8.50002e-10	0.19111	A	G	-0.01001	0.02054	0.6259	0.1754	A	G	53978
		rs77542162	17	67081278	0.115967	0.00701839	2.49977e-61	0.022483	G	A	0.01685	0.06103	0.782499	0.01594	G	A	53978
		rs79149284	19	45513854	0.0335656	0.00533765	3.2e-10	0.038377	T	C	-0.06223	0.04882	0.2024	0.02849	T	C	53978
		rs79220007	6	26098474	-0.0537922	0.00390806	4.19952e-43	0.076094	C	T	-0.01999	0.03381	0.5544	0.05546	C	T	53978
		rs8016418	14	70798289	0.0197194	0.00214984	4.60045e-20	0.374825	A	T	-0.01005	0.01648	0.542199	0.3502	A	T	53978
		rs80276949	10	52373245	0.0419216	0.00699731	2.1e-09	0.022675	A	G	0.01707	0.06808	0.802	0.01776	A	G	53978
		rs8107974	19	19388500	-0.0908575	0.00388309	4.4978e-121	0.075757	T	A	0.03248	0.02979	0.2755	0.07786	T	A	53978
		rs9297994	8	59392324	-0.0291083	0.00220081	6.20012e-40	0.664535	A	G	0.004255	0.01656	0.7972	0.6577	A	G	53978
		rs9482772	6	127446790	0.0177235	0.00208937	2.19989e-17	0.448075	C	T	0.00787	0.01601	0.6231	0.4589	C	T	53978
		rs9496567	6	100602753	-0.0190492	0.00242335	3.80014e-15	0.243555	A	G	0.02627	0.01972	0.1829	0.2345	A	G	53978
		rs9616822	22	50840573	0.0159299	0.00218001	2.70023e-13	0.351376	A	G	-0.01089	0.01652	0.5097	0.364	A	G	53978
		rs964184	11	116648917	-0.0765255	0.00305668	2.50035e-138	0.86677	C	G	-0.007901	0.02265	0.7272	0.8735	C	G	53978
		rs969075	20	17792323	0.0138101	0.00221388	4.39997e-10	0.664927	C	T	0.009569	0.01741	0.5825	0.6689	C	T	53978
		rs9834932	3	32535382	-0.0317059	0.00365151	3.90032e-18	0.088856	G	A	-0.03229	0.02965	0.2761	0.08324	G	A	53978
		rs9894946	17	7571080	-0.0171431	0.00289199	3.09999e-09	0.841118	G	A	-0.02781	0.02142	0.1941	0.8363	G	A	53978
Low grade serous ovarian cancer		rs1003533	5	131755651	-0.0200281	0.00266165	5.30029e-14	0.188327	T	C	-0.04733	0.06048	0.4339	0.2009	T	C	41953
		rs10087526	8	55433151	0.0187619	0.00260759	6.20012e-13	0.198764	G	T	-0.007057	0.06135	0.9084	0.1897	G	T	41953
		rs10127775	1	230295789	-0.0233243	0.00212188	4.19952e-28	0.60619	T	A	-0.02933	0.04993	0.5569	0.6025	T	A	41953
		rs10151436	14	73616095	-0.0189374	0.00330287	9.80009e-09	0.1121	T	A	-0.06428	0.078	0.4099	0.1129	T	A	41953
		rs10201242	2	158464849	-0.0226288	0.00397212	1.2e-08	0.073779	A	G	-0.2632	0.1005	0.00883405	0.08094	A	G	41953
		rs10448340	9	139320069	-0.0170557	0.00223016	1.99986e-14	0.319766	G	T	-0.06828	0.05305	0.198	0.3134	G	T	41953
		rs10794579	10	124686656	0.0137267	0.00210335	6.79986e-11	0.575021	C	T	0.04475	0.04871	0.3583	0.5741	C	T	41953
		rs10832963	11	18664241	0.0219536	0.00238777	3.80014e-20	0.744199	G	T	0.05564	0.05683	0.3276	0.7334	G	T	41953
		rs10953298	7	100216773	-0.0170824	0.00245825	3.69999e-12	0.236254	T	C	0.03059	0.05666	0.589299	0.2495	T	C	41953
		rs11099097	4	81167309	-0.0161746	0.00229432	1.80011e-12	0.291413	T	C	0.1032	0.05413	0.0564703	0.3028	T	C	41953
		rs111928762	1	55694188	0.0516569	0.00532804	3.19963e-22	0.039955	G	A	0.2393	0.1199	0.0459896	0.04541	G	A	41953
		rs112220485	17	40522713	0.0205179	0.0037343	3.89996e-08	0.085608	C	T	0.004062	0.089	0.9636	0.08314	C	T	41953
		rs112758337	7	97977268	-0.0212571	0.00267849	2.09991e-15	0.185556	A	G	-0.1056	0.0635	0.09619	0.1862	A	G	41953
		rs113177823	3	132217703	-0.0412221	0.00464641	7.19946e-19	0.054098	A	G	0.009918	0.1179	0.933	0.06005	A	G	41953
		rs114165349	1	27021913	0.0903258	0.00692945	7.70016e-39	0.023148	C	G	-0.01521	0.1659	0.927	0.02714	C	G	41953
		rs11568318	2	234665498	0.0288066	0.0041573	4.19952e-12	0.066251	A	C	-0.2248	0.1022	0.0278099	0.05285	A	C	41953
		rs115692156	2	21077208	-0.11153	0.0118551	5.10035e-21	0.00884	G	A	0.02069	0.2882	0.9428	0.01083	G	A	41953
		rs11591147	1	55505647	-0.345954	0.00790085	1e-200	0.017452	T	G	0.06899	0.1932	0.721	0.01574	T	G	41953
		rs11601507	11	5701074	0.0414121	0.004036	1.10002e-24	0.069438	A	C	-0.06588	0.1062	0.5351	0.06662	A	C	41953
		rs116093870	10	103984390	0.0261595	0.0041275	2.30001e-10	0.06791	C	T	-0.05562	0.09999	0.578	0.0553	C	T	41953
		rs11621792	14	24871926	0.0210752	0.00210348	1.29987e-23	0.452905	T	C	-0.02692	0.0492	0.5843	0.4413	T	C	41953
		rs116734477	5	52095024	-0.0633493	0.00526644	2.49977e-33	0.040814	T	C	0.1385	0.1269	0.2752	0.03301	T	C	41953
		rs11673631	19	45225423	0.0390031	0.00513811	3.19963e-14	0.043425	C	G	0.06188	0.1458	0.671301	0.03735	C	G	41953
		rs11709868	3	142648844	-0.015551	0.00228244	9.49948e-12	0.297035	T	G	-0.04863	0.05361	0.3643	0.2838	T	G	41953
		rs117733303	6	160922870	0.0864463	0.00771098	3.59998e-29	0.01842	G	A	-0.7292	0.2319	0.001662	0.01855	G	A	41953
		rs118039278	6	160985526	0.0868026	0.00387054	2.19786e-111	0.078706	A	G	0.1424	0.09045	0.1153	0.06324	A	G	41953
		rs11901691	2	43850522	0.0142576	0.00211213	1.50003e-11	0.577074	A	C	0.01012	0.04863	0.8351	0.5685	A	C	41953
		rs12046278	1	10799577	-0.0156231	0.00217266	6.4003e-13	0.34509	C	T	-0.02088	0.05194	0.6877	0.367	C	T	41953
		rs12054451	3	122064369	0.0159506	0.00238162	2.09991e-11	0.259497	G	T	-0.1264	0.05515	0.0218998	0.255	G	T	41953
		rs12078100	1	16512586	0.0152136	0.00213952	1.20005e-12	0.623091	G	C	-0.004982	0.0495	0.9199	0.6258	G	C	41953
		rs12208357	6	160543148	0.0629791	0.0040818	1e-53	0.07008	T	C	-0.06167	0.0918	0.5018	0.07452	T	C	41953
		rs1229984	4	100239319	0.0385152	0.00631264	1.09999e-09	0.97281	C	T	-0.002498	0.1405	0.9858	0.9622	C	T	41953
		rs12469941	2	135629927	0.0134202	0.00209668	1.5e-10	0.400959	T	C	-0.006702	0.04925	0.8918	0.4584	T	C	41953
		rs12471768	2	64928603	0.0139101	0.00226938	8.79995e-10	0.704041	C	T	0.009841	0.05271	0.8519	0.6989	C	T	41953
		rs1250258	2	216300185	0.0141509	0.00235577	1.89998e-09	0.736741	T	C	0.05097	0.05537	0.3557	0.7405	T	C	41953
		rs12597418	16	71855220	0.0182198	0.00215637	2.90001e-17	0.368086	A	G	0.05209	0.05056	0.3029	0.3399	A	G	41953
		rs1260326	2	27730940	-0.0495555	0.00211469	1.90108e-121	0.604525	C	T	-0.1516	0.04905	0.00198999	0.6093	C	T	41953
		rs12603290	17	45650196	-0.0288448	0.00207989	9.79941e-44	0.514724	C	T	-0.04918	0.04787	0.3043	0.5318	C	T	41953
		rs12691088	19	45418486	0.246111	0.00769582	1e-200	0.02091	A	G	0.1376	0.1565	0.3794	0.02842	A	G	41953
		rs1277762	10	18494666	0.0171563	0.00286751	2.19999e-09	0.843312	T	C	-0.005519	0.06739	0.9347	0.8375	T	C	41953
		rs12916	5	74656539	0.0549288	0.00212005	5.19996e-148	0.400485	C	T	-0.01265	0.04885	0.7956	0.4229	C	T	41953
		rs13076933	3	12327431	-0.0182624	0.00238248	1.80011e-14	0.259424	G	T	-0.0004969	0.05555	0.9929	0.2618	G	T	41953
		rs13108218	4	3443931	-0.0229367	0.00215262	1.59993e-26	0.614849	G	A	-0.01225	0.05038	0.8079	0.6125	G	A	41953
		rs13230111	7	130437124	-0.0138317	0.00207813	2.80027e-11	0.492349	G	A	0.05041	0.04914	0.3049	0.4882	G	A	41953
		rs13247874	7	73010442	-0.0215939	0.00261336	1.39991e-16	0.197154	T	C	0.02816	0.0623	0.651199	0.1749	T	C	41953
		rs13379043	14	74250126	-0.0143675	0.00235876	1.09999e-09	0.280473	C	T	-0.07167	0.0574	0.2118	0.2882	C	T	41953
		rs13389219	2	165528876	-0.0161286	0.00211805	2.60016e-14	0.392571	T	C	0.03665	0.04879	0.4525	0.4015	T	C	41953
		rs1358980	6	43764551	0.0149035	0.00209447	1.10002e-12	0.483147	T	C	-0.02153	0.04828	0.6557	0.4863	T	C	41953
		rs13702	8	19824492	-0.0295019	0.00229451	7.8001e-38	0.287911	C	T	-0.05566	0.05357	0.2988	0.2949	C	T	41953
		rs138026891	2	21086334	-0.0687023	0.0101987	1.59993e-11	0.010569	T	C	0.1258	0.2453	0.6079	0.01077	T	C	41953
		rs138354	22	41272143	-0.0120708	0.00208392	6.90001e-09	0.534598	C	T	-0.02895	0.04817	0.5478	0.5219	C	T	41953
		rs138692741	19	45467132	0.0714986	0.00568647	2.99985e-36	0.035781	T	C	0.1233	0.1453	0.3959	0.04503	T	C	41953
		rs141469619	11	116714293	0.0785766	0.011117	1.59993e-12	0.00989	G	A	-0.1433	0.2799	0.6087	0.01054	G	A	41953
		rs143020224	19	11187324	-0.165274	0.0031786	1e-200	0.118569	G	C	0.05292	0.07411	0.4752	0.1088	G	C	41953
		rs144926613	1	182125704	-0.0145634	0.00220815	4.19952e-11	0.671796	T	TTGGAGGGCAGACTAGCCCAGGCCC	-0.02601	0.05192	0.616401	0.6813	T	TTGGAGGGCAGACTAGCCCAGGCCC	41953
		rs145730801	14	94768196	0.0374641	0.00515235	3.59998e-13	0.044385	C	T	0.2001	0.1147	0.0811596	0.04958	C	T	41953
		rs146534110	6	160578069	0.0667337	0.00906368	1.80011e-13	0.013315	T	G	0.4679	0.196	0.0169602	0.01472	T	G	41953
		rs147539187	6	11839042	-0.0227347	0.00398012	1.09999e-08	0.073744	G	C	0.02088	0.1002	0.835	0.06674	G	C	41953
		rs148150904	2	109064447	0.0159241	0.00263918	1.6e-09	0.189665	TTAAAG	T	0.05957	0.06138	0.3318	0.1728	TTAAAG	T	41953
		rs148601586	19	45346666	0.183504	0.00917667	5.90065e-89	0.013309	G	C	0.408	0.2508	0.1037	0.007043	G	C	41953
		rs148933445	19	45302504	-0.573249	0.00759178	1e-200	0.021557	A	G	0.01136	0.1853	0.9511	0.0157	A	G	41953
		rs150474434	2	118845121	-0.0343097	0.00345194	2.80027e-23	0.101399	A	G	-0.06103	0.08488	0.4721	0.1028	A	G	41953
		rs150503754	19	45579242	-0.0517861	0.00867735	2.39999e-09	0.014979	C	T	-0.5628	0.2482	0.02334	0.01935	C	T	41953
		rs150820726	19	45227155	0.0717565	0.0105629	1.10002e-11	0.010375	T	A	0.2019	0.2295	0.3789	0.01581	T	A	41953
		rs1556562	1	93034023	0.0159957	0.00247804	1.09999e-10	0.790018	T	G	-0.03767	0.0582	0.517399	0.8034	T	G	41953
		rs1561139	16	56852822	-0.0131421	0.0021042	4.20001e-10	0.424334	T	G	0.02461	0.04931	0.6178	0.4278	T	G	41953
		rs17036085	1	109834039	-0.0684968	0.00943874	4.00037e-13	0.012178	G	A	-0.2873	0.2202	0.1919	0.02194	G	A	41953
		rs17050272	2	121306440	-0.0244302	0.00210465	3.80014e-31	0.40926	A	G	0.01647	0.04984	0.7411	0.4205	A	G	41953
		rs174564	11	61588305	-0.0450573	0.00218206	1e-94	0.348509	G	A	0.00177	0.051	0.9723	0.3376	G	A	41953
		rs17476364	10	71094504	-0.0209325	0.00334727	4e-10	0.108391	C	T	-0.1956	0.08681	0.0242198	0.09461	C	T	41953
		rs17569873	20	62896110	0.0183445	0.00259488	1.59993e-12	0.201289	T	C	0.004268	0.06541	0.948	0.1883	T	C	41953
		rs1801689	17	64210580	0.0646379	0.00603967	9.8992e-27	0.030529	C	A	-0.1281	0.1397	0.3591	0.03355	C	A	41953
		rs183130	16	56991363	-0.0478017	0.00222241	1.30017e-102	0.323911	T	C	-0.001337	0.05115	0.9791	0.3152	T	C	41953
		rs188608977	1	109725404	0.0621212	0.0103688	2.1e-09	0.010581	T	G	-0.177	0.268	0.508899	0.009687	T	G	41953
		rs1888488	21	40686521	0.0173586	0.00210255	1.50003e-16	0.565289	T	C	-0.02334	0.04846	0.630099	0.5829	T	C	41953
		rs200046586	19	45241248	0.412271	0.00778939	1e-200	0.981247	C	CA	0.05633	0.1858	0.7617	0.98192	C	CA	41953
		rs2043085	15	58680954	-0.0193562	0.00213525	1.20005e-19	0.612252	C	T	-0.03085	0.04983	0.5358	0.625	C	T	41953
		rs2068888	10	94839642	-0.0241729	0.00208746	5.19996e-31	0.4508	A	G	-0.01661	0.04757	0.726901	0.4613	A	G	41953
		rs2073547	7	44582331	0.0312042	0.00266416	1.10002e-31	0.183953	G	A	0.08841	0.06226	0.1556	0.2012	G	A	41953
		rs2137234	4	26080549	0.0152817	0.00262327	5.69994e-09	0.195281	C	T	0.07959	0.06086	0.1909	0.2124	C	T	41953
		rs2199048	17	73868288	-0.0132194	0.00224306	3.79997e-09	0.313756	G	A	0.0006286	0.05319	0.9906	0.3266	G	A	41953
		rs2238162	13	32959199	-0.0226439	0.00208185	1.50003e-27	0.522997	T	C	-0.008461	0.04794	0.8599	0.5145	T	C	41953
		rs224391	20	34107160	-0.0174615	0.00248326	1.99986e-12	0.227492	C	G	-0.03011	0.05665	0.5951	0.2294	C	G	41953
		rs2256814	20	62373983	0.0145175	0.00261621	2.90001e-08	0.197913	A	G	0.003333	0.06134	0.9567	0.1933	A	G	41953
		rs2287622	2	169830328	-0.0203449	0.00211842	7.70016e-22	0.602775	G	A	0.1168	0.05052	0.0207501	0.5981	G	A	41953
		rs2618566	20	17844684	-0.0303008	0.00219303	1.99986e-43	0.659901	T	G	-0.001814	0.05265	0.9725	0.6437	T	G	41953
		rs2737263	8	116667539	-0.0185263	0.00231348	1.20005e-15	0.280253	T	G	0.0538	0.05271	0.3074	0.2779	T	G	41953
		rs2738447	19	11227480	0.0436273	0.00209036	9.8992e-97	0.592706	C	A	-0.03302	0.04829	0.4942	0.5834	C	A	41953
		rs2761311	10	95052021	0.012077	0.00211012	1e-08	0.571902	T	C	0.01877	0.04844	0.6984	0.5553	T	C	41953
		rs278981	4	40428010	0.0148256	0.00239561	6.1e-10	0.758151	C	T	0.02403	0.06864	0.7262	0.7567	C	T	41953
		rs2807854	1	221029841	0.0162948	0.00220437	1.39991e-13	0.671334	C	T	-0.0623	0.05044	0.2168	0.6655	C	T	41953
		rs28406917	7	21449451	0.0134005	0.00210735	2e-10	0.427571	T	C	-0.005496	0.04868	0.9101	0.4102	T	C	41953
		rs28590710	5	71932487	-0.0177486	0.00273845	9.09913e-11	0.196795	A	G	-0.01153	0.06335	0.8555	0.1936	A	G	41953
		rs28601761	8	126500031	-0.07256	0.00212854	1e-200	0.418842	G	C	0.07459	0.04855	0.1245	0.4138	G	C	41953
		rs28814720	8	141988687	0.0117382	0.00214286	4.30002e-08	0.519754	G	A	-0.06694	0.04974	0.1784	0.5023	G	A	41953
		rs34042070	16	72101525	0.0494204	0.00267088	1.9002e-76	0.187904	G	C	-0.007547	0.06078	0.9012	0.2017	G	C	41953
		rs34596921	1	25773708	0.0292255	0.00212054	3.29989e-43	0.579898	T	TA	0.03817	0.04955	0.4411	0.5854	T	TA	41953
		rs35081008	19	58662235	-0.0311143	0.00290126	7.8001e-27	0.148139	T	C	-0.02986	0.06867	0.6637	0.1612	T	C	41953
		rs35583283	8	18254509	0.0160188	0.00286821	2.30001e-08	0.155243	C	G	0.07287	0.06524	0.2641	0.1612	C	G	41953
		rs35764292	2	21477029	0.0509038	0.00532869	1.29987e-21	0.040457	G	A	0.01172	0.1261	0.9259	0.04043	G	A	41953
		rs35980001	15	58722590	-0.0244043	0.00255807	1.39991e-21	0.786526	G	GC	0.04466	0.06055	0.4607	0.7951	G	GC	41953
		rs3746337	20	25208272	0.0156368	0.00207666	5.10035e-14	0.489153	T	C	0.006023	0.04809	0.9003	0.4902	T	C	41953
		rs375972689	19	45360488	0.208536	0.0100741	3.50026e-95	0.010683	G	T	0.1135	0.1933	0.557	0.01796	G	T	41953
		rs3780181	9	2640759	-0.0259729	0.00417003	4.70002e-10	0.067627	G	A	-0.2036	0.1016	0.04517	0.06102	G	A	41953
		rs3822855	6	116316882	0.0148392	0.00211668	2.39994e-12	0.401636	T	G	0.07189	0.049	0.1424	0.4259	T	G	41953
		rs3823376	6	29944184	0.0164137	0.00207374	2.49977e-15	0.502185	T	C	-0.02527	0.04774	0.596499	0.4746	T	C	41953
		rs3860846	8	126631687	0.0138403	0.00235387	4.09996e-09	0.275298	T	C	-0.05758	0.05642	0.3075	0.267	T	C	41953
		rs4052908	6	139842576	-0.012576	0.00217168	7.00003e-09	0.636165	AATT	A	0.06457	0.04927	0.19	0.6152	AATT	A	41953
		rs4307732	11	126244955	0.0481874	0.00338596	5.79963e-46	0.105893	A	G	0.03743	0.07818	0.6321	0.1146	A	G	41953
		rs4470903	7	21604916	0.0345326	0.00253303	2.60016e-42	0.214994	G	C	-0.1118	0.0602	0.0632805	0.2061	G	C	41953
		rs454715	19	49114236	-0.0235286	0.0020918	2.39994e-29	0.582689	G	T	0.05172	0.04894	0.2906	0.6132	G	T	41953
		rs45537841	7	87110640	-0.0158986	0.00270418	4.09996e-09	0.180708	T	C	0.08906	0.06212	0.1516	0.1811	T	C	41953
		rs4671050	2	62988169	-0.0196981	0.00222973	1e-18	0.316138	T	G	-0.01269	0.05094	0.8032	0.3307	T	G	41953
		rs4687614	3	52492085	0.0269271	0.0045666	3.69999e-09	0.945247	A	G	0.0799	0.1086	0.4619	0.9432	A	G	41953
		rs4689088	4	7222253	0.0124572	0.00214057	5.89997e-09	0.618684	A	G	0.02684	0.04928	0.586001	0.6063	A	G	41953
		rs472495	1	55521313	0.0407634	0.00217172	1.29987e-78	0.649019	T	G	-0.03653	0.05105	0.4742	0.6408	T	G	41953
		rs4782568	16	83980529	-0.0182854	0.00210073	3.19963e-18	0.450839	G	C	-0.02855	0.05437	0.5995	0.4538	G	C	41953
		rs478975	1	234773373	0.0141364	0.00217403	7.89951e-11	0.642584	A	G	-0.01758	0.05061	0.728299	0.6091	A	G	41953
		rs4803818	19	45914283	0.0417009	0.00686676	1.29999e-09	0.023044	T	C	-0.1085	0.1618	0.502599	0.02652	T	C	41953
		rs546240	11	30533622	-0.0118734	0.00214585	3.09999e-08	0.619967	T	C	-0.0697	0.04917	0.1564	0.6161	T	C	41953
		rs556107	1	234853059	0.0358479	0.00207937	1.29987e-66	0.523242	T	C	-0.07609	0.04861	0.1175	0.5433	T	C	41953
		rs55637835	1	55466303	-0.018802	0.00323408	6.1e-09	0.120855	T	C	0.02143	0.08314	0.7966	0.09751	T	C	41953
		rs55714927	17	7080316	-0.0321831	0.00264686	5.10035e-34	0.190338	T	C	-0.03881	0.06353	0.5413	0.1885	T	C	41953
		rs55831924	8	145031968	0.0182553	0.00217539	4.79954e-17	0.361347	T	C	0.1052	0.04976	0.03459	0.3416	T	C	41953
		rs57754494	1	110241316	0.0264394	0.00351614	5.50047e-14	0.115557	A	G	0.003347	0.07502	0.9644	0.1549	A	G	41953
		rs581080	9	15305378	0.0185579	0.00270151	6.4003e-12	0.818992	C	G	-0.02224	0.06185	0.719701	0.8132	C	G	41953
		rs58148580	4	124758773	0.0214934	0.00332019	9.60064e-11	0.10978	T	C	0.0773	0.07498	0.3025	0.1155	T	C	41953
		rs5849920	3	69820400	-0.0146084	0.00224287	7.39946e-11	0.363839	G	GT	0.07587	0.0536	0.1569	0.4231	G	GT	41953
		rs59328596	8	21928227	-0.0210021	0.00292183	6.59933e-13	0.148104	A	G	-0.134	0.07442	0.07171	0.1334	A	G	41953
		rs6072279	20	39755154	0.0292319	0.00208189	8.69961e-45	0.473669	A	G	-0.05922	0.04801	0.2174	0.4527	A	G	41953
		rs6073958	20	44551855	0.0423193	0.00260555	2.49977e-59	0.198642	C	T	0.06302	0.0596	0.2903	0.197	C	T	41953
		rs6129620	20	39144286	-0.0253099	0.00223276	8.69961e-30	0.338295	A	T	-0.03893	0.05238	0.4574	0.3279	A	T	41953
		rs62119267	19	45134682	-0.33464	0.00708026	1e-200	0.022316	C	A	0.1767	0.1697	0.2978	0.02008	C	A	41953
		rs62122481	2	21216815	0.0841137	0.00214492	1e-200	0.376906	A	C	0.01259	0.05058	0.8034	0.367	A	C	41953
		rs6426328	1	246891260	0.0122017	0.00207321	4e-09	0.489784	T	G	-0.06084	0.04874	0.212	0.4857	T	G	41953
		rs6475606	9	22081850	-0.017332	0.00207721	7.19946e-17	0.484473	T	C	-0.01569	0.04796	0.743599	0.466	T	C	41953
		rs6560499	9	78730766	-0.0121606	0.00211507	8.99995e-09	0.575961	A	G	0.04508	0.04905	0.3576	0.5769	A	G	41953
		rs6602909	13	114551993	0.021441	0.0022203	4.60045e-22	0.327566	C	T	-0.0662	0.05235	0.2061	0.3519	C	T	41953
		rs6657811	1	109807283	-0.127721	0.00308568	1e-200	0.129938	T	A	-0.01133	0.07249	0.8758	0.1194	T	A	41953
		rs6667939	1	198994619	0.0141028	0.00231955	1.2e-09	0.71873	T	C	-0.05995	0.05373	0.2646	0.7064	T	C	41953
		rs6689611	1	109831268	-0.132408	0.00950251	3.90032e-44	0.012374	A	G	-0.6729	0.2641	0.01083	0.01083	A	G	41953
		rs67038483	21	33096103	0.0278083	0.0050196	2.99999e-08	0.044994	T	C	0.05747	0.1221	0.637801	0.05207	T	C	41953
		rs6874202	5	156391628	0.0312135	0.00215543	1.59993e-47	0.634225	C	T	-0.06733	0.05072	0.1843	0.6334	C	T	41953
		rs6940814	6	42924932	-0.0199476	0.00210823	2.99985e-21	0.587465	G	A	0.07085	0.0485	0.1441	0.5608	G	A	41953
		rs7012637	8	9173209	0.0200133	0.00209504	1.29987e-21	0.473809	A	G	-0.07216	0.0529	0.1726	0.4654	A	G	41953
		rs7108486	11	5677158	-0.0428485	0.00689551	5.19996e-10	0.023722	C	T	-0.03204	0.1686	0.8493	0.02101	C	T	41953
		rs71311871	3	58420613	-0.0263353	0.00377144	2.90001e-12	0.08307	G	A	0.04437	0.08583	0.6052	0.09783	G	A	41953
		rs7249565	19	11302807	0.0145524	0.00208362	2.90001e-12	0.41494	A	G	0.06384	0.04889	0.1916	0.4262	A	G	41953
		rs72631343	17	67191270	-0.0278921	0.00310009	2.29985e-19	0.128891	G	C	0.01094	0.0715	0.8784	0.1341	G	C	41953
		rs72663045	4	74177397	0.0423576	0.00734377	8e-09	0.020719	G	T	0.2309	0.1646	0.1608	0.017	G	T	41953
		rs72823013	10	115786233	-0.0228563	0.00313773	3.19963e-13	0.126195	A	G	0.005358	0.07996	0.9466	0.1131	A	G	41953
		rs72848251	6	32601288	0.0348659	0.0026847	1.50003e-38	0.195485	A	G	-0.1018	0.06087	0.0943105	0.1957	A	G	41953
		rs73075609	20	5580789	0.0486153	0.00647857	6.20012e-14	0.026797	T	C	-0.01015	0.1822	0.9555	0.01781	T	C	41953
		rs74454529	17	17432220	0.0282637	0.00439664	1.29999e-10	0.05994	A	G	-0.05248	0.09739	0.59	0.08007	A	G	41953
		rs75331444	2	44069772	-0.0903607	0.00418412	1.99986e-103	0.065607	A	G	-0.07593	0.1005	0.4499	0.06541	A	G	41953
		rs7569317	2	203527979	0.0180783	0.0020715	2.60016e-18	0.530625	C	T	0.06695	0.04852	0.1677	0.5089	C	T	41953
		rs7590687	2	44077225	-0.0430516	0.00398578	3.40017e-27	0.923067	C	T	-0.0311	0.1017	0.759799	0.9299	C	T	41953
		rs7603427	2	204317553	0.0135724	0.00207851	6.59933e-11	0.53344	T	C	0.06197	0.04819	0.1985	0.5398	T	C	41953
		rs76186504	1	109840169	-0.11643	0.0066216	3.29989e-69	0.025023	T	C	-0.06023	0.1518	0.6916	0.0281	T	C	41953
		rs77083979	1	62930106	-0.0185253	0.0030889	2e-09	0.13275	A	G	-0.1243	0.07338	0.0901509	0.1169	A	G	41953
		rs7734476	5	122848876	0.019942	0.00208686	1.20005e-21	0.550001	A	G	-0.0137	0.04864	0.778099	0.5658	A	G	41953
		rs7746081	6	16126934	-0.0227685	0.00225861	6.70039e-24	0.30414	A	G	0.002247	0.05228	0.9657	0.3444	A	G	41953
		rs77498041	11	66183801	-0.0162677	0.00265126	8.50002e-10	0.19111	A	G	-0.01138	0.0623	0.8551	0.1754	A	G	41953
		rs77542162	17	67081278	0.115967	0.00701839	2.49977e-61	0.022483	G	A	0.1278	0.1752	0.4656	0.01594	G	A	41953
		rs79149284	19	45513854	0.0335656	0.00533765	3.2e-10	0.038377	T	C	0.165	0.1363	0.2263	0.02849	T	C	41953
		rs79220007	6	26098474	-0.0537922	0.00390806	4.19952e-43	0.076094	C	T	-0.06367	0.1009	0.5278	0.05546	C	T	41953
		rs8016418	14	70798289	0.0197194	0.00214984	4.60045e-20	0.374825	A	T	0.001396	0.04993	0.9777	0.3502	A	T	41953
		rs80276949	10	52373245	0.0419216	0.00699731	2.1e-09	0.022675	A	G	-0.05053	0.2056	0.8059	0.01776	A	G	41953
		rs8107974	19	19388500	-0.0908575	0.00388309	4.4978e-121	0.075757	T	A	0.03572	0.08787	0.6844	0.07786	T	A	41953
		rs9297994	8	59392324	-0.0291083	0.00220081	6.20012e-40	0.664535	A	G	-0.01869	0.05078	0.712801	0.6577	A	G	41953
		rs9482772	6	127446790	0.0177235	0.00208937	2.19989e-17	0.448075	C	T	0.06841	0.04836	0.1571	0.4589	C	T	41953
		rs9496567	6	100602753	-0.0190492	0.00242335	3.80014e-15	0.243555	A	G	0.009484	0.05974	0.8739	0.2345	A	G	41953
		rs9616822	22	50840573	0.0159299	0.00218001	2.70023e-13	0.351376	A	G	-0.07297	0.05018	0.1459	0.364	A	G	41953
		rs964184	11	116648917	-0.0765255	0.00305668	2.50035e-138	0.86677	C	G	0.04938	0.07092	0.4862	0.8735	C	G	41953
		rs969075	20	17792323	0.0138101	0.00221388	4.39997e-10	0.664927	C	T	0.09485	0.053	0.0734903	0.6689	C	T	41953
		rs9834932	3	32535382	-0.0317059	0.00365151	3.90032e-18	0.088856	G	A	-0.06883	0.08896	0.4391	0.08324	G	A	41953
		rs9894946	17	7571080	-0.0171431	0.00289199	3.09999e-09	0.841118	G	A	0.05097	0.06645	0.4431	0.8363	G	A	41953
Invasive mucinous ovarian cancer		rs1003533	5	131755651	-0.0200281	0.00266165	5.30029e-14	0.188327	T	C	-0.08519	0.04995	0.0881292	0.2009	T	C	42358
		rs10087526	8	55433151	0.0187619	0.00260759	6.20012e-13	0.198764	G	T	-0.1409	0.05185	0.006574	0.1897	G	T	42358
		rs10127775	1	230295789	-0.0233243	0.00212188	4.19952e-28	0.60619	T	A	-0.0356	0.04164	0.3926	0.6025	T	A	42358
		rs10151436	14	73616095	-0.0189374	0.00330287	9.80009e-09	0.1121	T	A	-0.08879	0.0647	0.17	0.1129	T	A	42358
		rs10201242	2	158464849	-0.0226288	0.00397212	1.2e-08	0.073779	A	G	-0.06405	0.07883	0.4165	0.08094	A	G	42358
		rs10448340	9	139320069	-0.0170557	0.00223016	1.99986e-14	0.319766	G	T	0.03595	0.04282	0.4011	0.3134	G	T	42358
		rs10794579	10	124686656	0.0137267	0.00210335	6.79986e-11	0.575021	C	T	0.03728	0.04022	0.354	0.5741	C	T	42358
		rs10832963	11	18664241	0.0219536	0.00238777	3.80014e-20	0.744199	G	T	0.002008	0.0465	0.9655	0.7334	G	T	42358
		rs10953298	7	100216773	-0.0170824	0.00245825	3.69999e-12	0.236254	T	C	-0.1059	0.04784	0.0267898	0.2495	T	C	42358
		rs11099097	4	81167309	-0.0161746	0.00229432	1.80011e-12	0.291413	T	C	-0.01828	0.0452	0.6859	0.3028	T	C	42358
		rs111928762	1	55694188	0.0516569	0.00532804	3.19963e-22	0.039955	G	A	-0.1508	0.1053	0.1521	0.04541	G	A	42358
		rs112220485	17	40522713	0.0205179	0.0037343	3.89996e-08	0.085608	C	T	-0.1303	0.07823	0.09078	0.08314	C	T	42358
		rs112758337	7	97977268	-0.0212571	0.00267849	2.09991e-15	0.185556	A	G	0.02846	0.05121	0.5784	0.1862	A	G	42358
		rs113177823	3	132217703	-0.0412221	0.00464641	7.19946e-19	0.054098	A	G	0.1658	0.0936	0.0765297	0.06005	A	G	42358
		rs114165349	1	27021913	0.0903258	0.00692945	7.70016e-39	0.023148	C	G	0.2999	0.1232	0.01495	0.02714	C	G	42358
		rs11568318	2	234665498	0.0288066	0.0041573	4.19952e-12	0.066251	A	C	-0.05989	0.0841	0.4764	0.05285	A	C	42358
		rs115692156	2	21077208	-0.11153	0.0118551	5.10035e-21	0.00884	G	A	0.06171	0.2437	0.8001	0.01083	G	A	42358
		rs11591147	1	55505647	-0.345954	0.00790085	1e-200	0.017452	T	G	-0.01524	0.1634	0.9257	0.01574	T	G	42358
		rs11601507	11	5701074	0.0414121	0.004036	1.10002e-24	0.069438	A	C	0.04942	0.08401	0.5563	0.06662	A	C	42358
		rs116093870	10	103984390	0.0261595	0.0041275	2.30001e-10	0.06791	C	T	0.003831	0.08261	0.963	0.0553	C	T	42358
		rs11621792	14	24871926	0.0210752	0.00210348	1.29987e-23	0.452905	T	C	-0.02412	0.04121	0.5582	0.4413	T	C	42358
		rs116734477	5	52095024	-0.0633493	0.00526644	2.49977e-33	0.040814	T	C	0.1301	0.1093	0.2341	0.03301	T	C	42358
		rs11673631	19	45225423	0.0390031	0.00513811	3.19963e-14	0.043425	C	G	-0.1412	0.1257	0.2614	0.03735	C	G	42358
		rs11709868	3	142648844	-0.015551	0.00228244	9.49948e-12	0.297035	T	G	0.07869	0.044	0.0737004	0.2838	T	G	42358
		rs117733303	6	160922870	0.0864463	0.00771098	3.59998e-29	0.01842	G	A	-0.2176	0.1643	0.1852	0.01855	G	A	42358
		rs118039278	6	160985526	0.0868026	0.00387054	2.19786e-111	0.078706	A	G	-0.1327	0.08157	0.1039	0.06324	A	G	42358
		rs11901691	2	43850522	0.0142576	0.00211213	1.50003e-11	0.577074	A	C	0.05135	0.03995	0.1987	0.5685	A	C	42358
		rs12046278	1	10799577	-0.0156231	0.00217266	6.4003e-13	0.34509	C	T	0.01016	0.04283	0.8125	0.367	C	T	42358
		rs12054451	3	122064369	0.0159506	0.00238162	2.09991e-11	0.259497	G	T	-0.05787	0.04513	0.1997	0.255	G	T	42358
		rs12078100	1	16512586	0.0152136	0.00213952	1.20005e-12	0.623091	G	C	0.01426	0.04103	0.727999	0.6258	G	C	42358
		rs12208357	6	160543148	0.0629791	0.0040818	1e-53	0.07008	T	C	-0.2208	0.07896	0.005165	0.07452	T	C	42358
		rs1229984	4	100239319	0.0385152	0.00631264	1.09999e-09	0.97281	C	T	0.05844	0.1162	0.615	0.9622	C	T	42358
		rs12469941	2	135629927	0.0134202	0.00209668	1.5e-10	0.400959	T	C	-0.07918	0.0414	0.0557699	0.4584	T	C	42358
		rs12471768	2	64928603	0.0139101	0.00226938	8.79995e-10	0.704041	C	T	-0.06115	0.04355	0.1603	0.6989	C	T	42358
		rs1250258	2	216300185	0.0141509	0.00235577	1.89998e-09	0.736741	T	C	0.03266	0.04567	0.4734	0.7405	T	C	42358
		rs12597418	16	71855220	0.0182198	0.00215637	2.90001e-17	0.368086	A	G	-0.02096	0.04202	0.617999	0.3399	A	G	42358
		rs1260326	2	27730940	-0.0495555	0.00211469	1.90108e-121	0.604525	C	T	0.01423	0.04077	0.726999	0.6093	C	T	42358
		rs12603290	17	45650196	-0.0288448	0.00207989	9.79941e-44	0.514724	C	T	-0.03111	0.03954	0.4314	0.5318	C	T	42358
		rs12691088	19	45418486	0.246111	0.00769582	1e-200	0.02091	A	G	-0.01147	0.1319	0.9307	0.02842	A	G	42358
		rs1277762	10	18494666	0.0171563	0.00286751	2.19999e-09	0.843312	T	C	-0.02054	0.05448	0.7062	0.8375	T	C	42358
		rs12916	5	74656539	0.0549288	0.00212005	5.19996e-148	0.400485	C	T	0.05505	0.04026	0.1715	0.4229	C	T	42358
		rs13076933	3	12327431	-0.0182624	0.00238248	1.80011e-14	0.259424	G	T	0.07065	0.04516	0.1177	0.2618	G	T	42358
		rs13108218	4	3443931	-0.0229367	0.00215262	1.59993e-26	0.614849	G	A	-0.05003	0.04174	0.2307	0.6125	G	A	42358
		rs13230111	7	130437124	-0.0138317	0.00207813	2.80027e-11	0.492349	G	A	-0.02967	0.04065	0.4654	0.4882	G	A	42358
		rs13247874	7	73010442	-0.0215939	0.00261336	1.39991e-16	0.197154	T	C	-0.1217	0.05354	0.0230202	0.1749	T	C	42358
		rs13379043	14	74250126	-0.0143675	0.00235876	1.09999e-09	0.280473	C	T	0.01276	0.04672	0.784701	0.2882	C	T	42358
		rs13389219	2	165528876	-0.0161286	0.00211805	2.60016e-14	0.392571	T	C	0.04321	0.04019	0.2824	0.4015	T	C	42358
		rs1358980	6	43764551	0.0149035	0.00209447	1.10002e-12	0.483147	T	C	0.003546	0.03962	0.9287	0.4863	T	C	42358
		rs13702	8	19824492	-0.0295019	0.00229451	7.8001e-38	0.287911	C	T	0.01423	0.04377	0.7452	0.2949	C	T	42358
		rs138026891	2	21086334	-0.0687023	0.0101987	1.59993e-11	0.010569	T	C	0.1869	0.1883	0.321	0.01077	T	C	42358
		rs138354	22	41272143	-0.0120708	0.00208392	6.90001e-09	0.534598	C	T	0.1074	0.03947	0.006498	0.5219	C	T	42358
		rs138692741	19	45467132	0.0714986	0.00568647	2.99985e-36	0.035781	T	C	-0.1739	0.1265	0.1691	0.04503	T	C	42358
		rs141469619	11	116714293	0.0785766	0.011117	1.59993e-12	0.00989	G	A	-0.05164	0.2353	0.8263	0.01054	G	A	42358
		rs143020224	19	11187324	-0.165274	0.0031786	1e-200	0.118569	G	C	-0.1136	0.06485	0.0797205	0.1088	G	C	42358
		rs144926613	1	182125704	-0.0145634	0.00220815	4.19952e-11	0.671796	T	TTGGAGGGCAGACTAGCCCAGGCCC	-0.05318	0.04281	0.2141	0.6813	T	TTGGAGGGCAGACTAGCCCAGGCCC	42358
		rs145730801	14	94768196	0.0374641	0.00515235	3.59998e-13	0.044385	C	T	-0.01807	0.1014	0.8585	0.04958	C	T	42358
		rs146534110	6	160578069	0.0667337	0.00906368	1.80011e-13	0.013315	T	G	0.01051	0.187	0.9552	0.01472	T	G	42358
		rs147539187	6	11839042	-0.0227347	0.00398012	1.09999e-08	0.073744	G	C	-0.02868	0.08615	0.7392	0.06674	G	C	42358
		rs148150904	2	109064447	0.0159241	0.00263918	1.6e-09	0.189665	TTAAAG	T	0.0105	0.05102	0.837	0.1728	TTAAAG	T	42358
		rs148601586	19	45346666	0.183504	0.00917667	5.90065e-89	0.013309	G	C	0.02052	0.2367	0.9309	0.007043	G	C	42358
		rs148933445	19	45302504	-0.573249	0.00759178	1e-200	0.021557	A	G	-0.3035	0.1711	0.0760501	0.0157	A	G	42358
		rs150474434	2	118845121	-0.0343097	0.00345194	2.80027e-23	0.101399	A	G	-0.05724	0.06859	0.404	0.1028	A	G	42358
		rs150503754	19	45579242	-0.0517861	0.00867735	2.39999e-09	0.014979	C	T	-0.05558	0.1791	0.7563	0.01935	C	T	42358
		rs150820726	19	45227155	0.0717565	0.0105629	1.10002e-11	0.010375	T	A	-0.0787	0.1907	0.6799	0.01581	T	A	42358
		rs1556562	1	93034023	0.0159957	0.00247804	1.09999e-10	0.790018	T	G	0.01561	0.04883	0.7493	0.8034	T	G	42358
		rs1561139	16	56852822	-0.0131421	0.0021042	4.20001e-10	0.424334	T	G	0.01801	0.0408	0.658999	0.4278	T	G	42358
		rs17036085	1	109834039	-0.0684968	0.00943874	4.00037e-13	0.012178	G	A	-0.1525	0.1704	0.3707	0.02194	G	A	42358
		rs17050272	2	121306440	-0.0244302	0.00210465	3.80014e-31	0.40926	A	G	0.02109	0.0412	0.6089	0.4205	A	G	42358
		rs174564	11	61588305	-0.0450573	0.00218206	1e-94	0.348509	G	A	-0.009376	0.04201	0.8233	0.3376	G	A	42358
		rs17476364	10	71094504	-0.0209325	0.00334727	4e-10	0.108391	C	T	0.03831	0.06905	0.579001	0.09461	C	T	42358
		rs17569873	20	62896110	0.0183445	0.00259488	1.59993e-12	0.201289	T	C	0.03295	0.05436	0.5444	0.1883	T	C	42358
		rs1801689	17	64210580	0.0646379	0.00603967	9.8992e-27	0.030529	C	A	0.07528	0.1106	0.4962	0.03355	C	A	42358
		rs183130	16	56991363	-0.0478017	0.00222241	1.30017e-102	0.323911	T	C	0.03559	0.0421	0.3979	0.3152	T	C	42358
		rs188608977	1	109725404	0.0621212	0.0103688	2.1e-09	0.010581	T	G	0.1087	0.2023	0.591199	0.009687	T	G	42358
		rs1888488	21	40686521	0.0173586	0.00210255	1.50003e-16	0.565289	T	C	-0.0292	0.04015	0.4671	0.5829	T	C	42358
		rs200046586	19	45241248	0.412271	0.00778939	1e-200	0.981247	C	CA	0.2382	0.1611	0.1394	0.98192	C	CA	42358
		rs2043085	15	58680954	-0.0193562	0.00213525	1.20005e-19	0.612252	C	T	-0.07289	0.04116	0.0765808	0.625	C	T	42358
		rs2068888	10	94839642	-0.0241729	0.00208746	5.19996e-31	0.4508	A	G	-0.06256	0.03951	0.1134	0.4613	A	G	42358
		rs2073547	7	44582331	0.0312042	0.00266416	1.10002e-31	0.183953	G	A	-0.003787	0.05166	0.9416	0.2012	G	A	42358
		rs2137234	4	26080549	0.0152817	0.00262327	5.69994e-09	0.195281	C	T	-0.01028	0.0513	0.8412	0.2124	C	T	42358
		rs2199048	17	73868288	-0.0132194	0.00224306	3.79997e-09	0.313756	G	A	0.06403	0.04369	0.1428	0.3266	G	A	42358
		rs2238162	13	32959199	-0.0226439	0.00208185	1.50003e-27	0.522997	T	C	-0.03429	0.03963	0.3869	0.5145	T	C	42358
		rs224391	20	34107160	-0.0174615	0.00248326	1.99986e-12	0.227492	C	G	0.03124	0.04634	0.500299	0.2294	C	G	42358
		rs2256814	20	62373983	0.0145175	0.00261621	2.90001e-08	0.197913	A	G	-0.02194	0.0509	0.6665	0.1933	A	G	42358
		rs2287622	2	169830328	-0.0203449	0.00211842	7.70016e-22	0.602775	G	A	-0.03903	0.0413	0.3446	0.5981	G	A	42358
		rs2618566	20	17844684	-0.0303008	0.00219303	1.99986e-43	0.659901	T	G	0.05862	0.04436	0.1863	0.6437	T	G	42358
		rs2737263	8	116667539	-0.0185263	0.00231348	1.20005e-15	0.280253	T	G	-0.009442	0.04397	0.83	0.2779	T	G	42358
		rs2738447	19	11227480	0.0436273	0.00209036	9.8992e-97	0.592706	C	A	0.02604	0.04	0.515101	0.5834	C	A	42358
		rs2761311	10	95052021	0.012077	0.00211012	1e-08	0.571902	T	C	0.0124	0.03984	0.755499	0.5553	T	C	42358
		rs278981	4	40428010	0.0148256	0.00239561	6.1e-10	0.758151	C	T	0.01203	0.05621	0.8306	0.7567	C	T	42358
		rs2807854	1	221029841	0.0162948	0.00220437	1.39991e-13	0.671334	C	T	-0.02101	0.04191	0.6161	0.6655	C	T	42358
		rs28406917	7	21449451	0.0134005	0.00210735	2e-10	0.427571	T	C	0.01478	0.04039	0.714399	0.4102	T	C	42358
		rs28590710	5	71932487	-0.0177486	0.00273845	9.09913e-11	0.196795	A	G	-0.1498	0.05432	0.00581206	0.1936	A	G	42358
		rs28601761	8	126500031	-0.07256	0.00212854	1e-200	0.418842	G	C	0.03538	0.04056	0.3831	0.4138	G	C	42358
		rs28814720	8	141988687	0.0117382	0.00214286	4.30002e-08	0.519754	G	A	-0.04574	0.04102	0.2648	0.5023	G	A	42358
		rs34042070	16	72101525	0.0494204	0.00267088	1.9002e-76	0.187904	G	C	-0.02359	0.04957	0.6341	0.2017	G	C	42358
		rs34596921	1	25773708	0.0292255	0.00212054	3.29989e-43	0.579898	T	TA	-0.06274	0.04061	0.1224	0.5854	T	TA	42358
		rs35081008	19	58662235	-0.0311143	0.00290126	7.8001e-27	0.148139	T	C	-0.03623	0.05705	0.5253	0.1612	T	C	42358
		rs35583283	8	18254509	0.0160188	0.00286821	2.30001e-08	0.155243	C	G	-0.05999	0.05536	0.2785	0.1612	C	G	42358
		rs35764292	2	21477029	0.0509038	0.00532869	1.29987e-21	0.040457	G	A	0.08711	0.1034	0.3995	0.04043	G	A	42358
		rs35980001	15	58722590	-0.0244043	0.00255807	1.39991e-21	0.786526	G	GC	0.00258	0.04932	0.9583	0.7951	G	GC	42358
		rs3746337	20	25208272	0.0156368	0.00207666	5.10035e-14	0.489153	T	C	-0.04709	0.03962	0.2347	0.4902	T	C	42358
		rs375972689	19	45360488	0.208536	0.0100741	3.50026e-95	0.010683	G	T	0.2984	0.1554	0.0548302	0.01796	G	T	42358
		rs3780181	9	2640759	-0.0259729	0.00417003	4.70002e-10	0.067627	G	A	0.04287	0.07947	0.5895	0.06102	G	A	42358
		rs3822855	6	116316882	0.0148392	0.00211668	2.39994e-12	0.401636	T	G	-0.07886	0.04076	0.05302	0.4259	T	G	42358
		rs3823376	6	29944184	0.0164137	0.00207374	2.49977e-15	0.502185	T	C	-0.0003534	0.03934	0.9928	0.4746	T	C	42358
		rs3860846	8	126631687	0.0138403	0.00235387	4.09996e-09	0.275298	T	C	0.0231	0.04675	0.621101	0.267	T	C	42358
		rs4052908	6	139842576	-0.012576	0.00217168	7.00003e-09	0.636165	AATT	A	0.006265	0.04096	0.8784	0.6152	AATT	A	42358
		rs4307732	11	126244955	0.0481874	0.00338596	5.79963e-46	0.105893	A	G	-0.0363	0.06416	0.5716	0.1146	A	G	42358
		rs4470903	7	21604916	0.0345326	0.00253303	2.60016e-42	0.214994	G	C	0.01351	0.04904	0.782899	0.2061	G	C	42358
		rs454715	19	49114236	-0.0235286	0.0020918	2.39994e-29	0.582689	G	T	-0.02021	0.04054	0.6181	0.6132	G	T	42358
		rs45537841	7	87110640	-0.0158986	0.00270418	4.09996e-09	0.180708	T	C	0.05699	0.05145	0.268	0.1811	T	C	42358
		rs4671050	2	62988169	-0.0196981	0.00222973	1e-18	0.316138	T	G	-0.04322	0.04237	0.3077	0.3307	T	G	42358
		rs4687614	3	52492085	0.0269271	0.0045666	3.69999e-09	0.945247	A	G	0.1191	0.09208	0.1958	0.9432	A	G	42358
		rs4689088	4	7222253	0.0124572	0.00214057	5.89997e-09	0.618684	A	G	-0.009295	0.04055	0.8187	0.6063	A	G	42358
		rs472495	1	55521313	0.0407634	0.00217172	1.29987e-78	0.649019	T	G	0.003855	0.04252	0.9278	0.6408	T	G	42358
		rs4782568	16	83980529	-0.0182854	0.00210073	3.19963e-18	0.450839	G	C	-0.03364	0.04478	0.4525	0.4538	G	C	42358
		rs478975	1	234773373	0.0141364	0.00217403	7.89951e-11	0.642584	A	G	0.04758	0.04202	0.2575	0.6091	A	G	42358
		rs4803818	19	45914283	0.0417009	0.00686676	1.29999e-09	0.023044	T	C	-0.1453	0.132	0.2707	0.02652	T	C	42358
		rs546240	11	30533622	-0.0118734	0.00214585	3.09999e-08	0.619967	T	C	-0.01198	0.04098	0.77	0.6161	T	C	42358
		rs556107	1	234853059	0.0358479	0.00207937	1.29987e-66	0.523242	T	C	-0.1226	0.04033	0.00236102	0.5433	T	C	42358
		rs55637835	1	55466303	-0.018802	0.00323408	6.1e-09	0.120855	T	C	-0.01898	0.07114	0.7896	0.09751	T	C	42358
		rs55714927	17	7080316	-0.0321831	0.00264686	5.10035e-34	0.190338	T	C	-0.1027	0.05306	0.05292	0.1885	T	C	42358
		rs55831924	8	145031968	0.0182553	0.00217539	4.79954e-17	0.361347	T	C	0.01647	0.04157	0.691899	0.3416	T	C	42358
		rs57754494	1	110241316	0.0264394	0.00351614	5.50047e-14	0.115557	A	G	-0.05093	0.06289	0.418	0.1549	A	G	42358
		rs581080	9	15305378	0.0185579	0.00270151	6.4003e-12	0.818992	C	G	0.01355	0.05151	0.7922	0.8132	C	G	42358
		rs58148580	4	124758773	0.0214934	0.00332019	9.60064e-11	0.10978	T	C	-0.1257	0.06465	0.0517905	0.1155	T	C	42358
		rs5849920	3	69820400	-0.0146084	0.00224287	7.39946e-11	0.363839	G	GT	-0.005549	0.04434	0.9004	0.4231	G	GT	42358
		rs59328596	8	21928227	-0.0210021	0.00292183	6.59933e-13	0.148104	A	G	0.0182	0.05975	0.760699	0.1334	A	G	42358
		rs6072279	20	39755154	0.0292319	0.00208189	8.69961e-45	0.473669	A	G	0.07188	0.03933	0.0676597	0.4527	A	G	42358
		rs6073958	20	44551855	0.0423193	0.00260555	2.49977e-59	0.198642	C	T	0.02666	0.04952	0.5902	0.197	C	T	42358
		rs6129620	20	39144286	-0.0253099	0.00223276	8.69961e-30	0.338295	A	T	-0.05805	0.0435	0.1821	0.3279	A	T	42358
		rs62119267	19	45134682	-0.33464	0.00708026	1e-200	0.022316	C	A	0.1074	0.144	0.4557	0.02008	C	A	42358
		rs62122481	2	21216815	0.0841137	0.00214492	1e-200	0.376906	A	C	0.04897	0.04163	0.2395	0.367	A	C	42358
		rs6426328	1	246891260	0.0122017	0.00207321	4e-09	0.489784	T	G	0.04274	0.04017	0.2873	0.4857	T	G	42358
		rs6475606	9	22081850	-0.017332	0.00207721	7.19946e-17	0.484473	T	C	-0.008234	0.03959	0.8352	0.466	T	C	42358
		rs6560499	9	78730766	-0.0121606	0.00211507	8.99995e-09	0.575961	A	G	-0.00759	0.04035	0.8508	0.5769	A	G	42358
		rs6602909	13	114551993	0.021441	0.0022203	4.60045e-22	0.327566	C	T	0.02019	0.04278	0.636999	0.3519	C	T	42358
		rs6657811	1	109807283	-0.127721	0.00308568	1e-200	0.129938	T	A	0.02864	0.06006	0.6334	0.1194	T	A	42358
		rs6667939	1	198994619	0.0141028	0.00231955	1.2e-09	0.71873	T	C	-0.01583	0.04445	0.7217	0.7064	T	C	42358
		rs6689611	1	109831268	-0.132408	0.00950251	3.90032e-44	0.012374	A	G	-0.4381	0.2161	0.0426197	0.01083	A	G	42358
		rs67038483	21	33096103	0.0278083	0.0050196	2.99999e-08	0.044994	T	C	0.07277	0.09792	0.4574	0.05207	T	C	42358
		rs6874202	5	156391628	0.0312135	0.00215543	1.59993e-47	0.634225	C	T	-0.06191	0.04166	0.1373	0.6334	C	T	42358
		rs6940814	6	42924932	-0.0199476	0.00210823	2.99985e-21	0.587465	G	A	0.04277	0.04	0.2849	0.5608	G	A	42358
		rs7012637	8	9173209	0.0200133	0.00209504	1.29987e-21	0.473809	A	G	0.000832	0.04353	0.9848	0.4654	A	G	42358
		rs7108486	11	5677158	-0.0428485	0.00689551	5.19996e-10	0.023722	C	T	0.3827	0.1262	0.00241802	0.02101	C	T	42358
		rs71311871	3	58420613	-0.0263353	0.00377144	2.90001e-12	0.08307	G	A	0.1025	0.06877	0.1361	0.09783	G	A	42358
		rs7249565	19	11302807	0.0145524	0.00208362	2.90001e-12	0.41494	A	G	-0.06399	0.04086	0.1174	0.4262	A	G	42358
		rs72631343	17	67191270	-0.0278921	0.00310009	2.29985e-19	0.128891	G	C	-0.04323	0.05998	0.4711	0.1341	G	C	42358
		rs72663045	4	74177397	0.0423576	0.00734377	8e-09	0.020719	G	T	0.1332	0.1411	0.3452	0.017	G	T	42358
		rs72823013	10	115786233	-0.0228563	0.00313773	3.19963e-13	0.126195	A	G	-0.02552	0.068	0.7067	0.1131	A	G	42358
		rs72848251	6	32601288	0.0348659	0.0026847	1.50003e-38	0.195485	A	G	-0.001855	0.04957	0.9702	0.1957	A	G	42358
		rs73075609	20	5580789	0.0486153	0.00647857	6.20012e-14	0.026797	T	C	-0.0342	0.1588	0.8295	0.01781	T	C	42358
		rs74454529	17	17432220	0.0282637	0.00439664	1.29999e-10	0.05994	A	G	-0.01495	0.07887	0.8496	0.08007	A	G	42358
		rs75331444	2	44069772	-0.0903607	0.00418412	1.99986e-103	0.065607	A	G	-0.0302	0.08093	0.709099	0.06541	A	G	42358
		rs7569317	2	203527979	0.0180783	0.0020715	2.60016e-18	0.530625	C	T	0.03873	0.03996	0.3324	0.5089	C	T	42358
		rs7590687	2	44077225	-0.0430516	0.00398578	3.40017e-27	0.923067	C	T	0.192	0.08958	0.03211	0.9299	C	T	42358
		rs7603427	2	204317553	0.0135724	0.00207851	6.59933e-11	0.53344	T	C	0.0008684	0.03982	0.9826	0.5398	T	C	42358
		rs76186504	1	109840169	-0.11643	0.0066216	3.29989e-69	0.025023	T	C	-0.01844	0.125	0.8827	0.0281	T	C	42358
		rs77083979	1	62930106	-0.0185253	0.0030889	2e-09	0.13275	A	G	-0.1653	0.06181	0.00750395	0.1169	A	G	42358
		rs7734476	5	122848876	0.019942	0.00208686	1.20005e-21	0.550001	A	G	0.03377	0.04013	0.4001	0.5658	A	G	42358
		rs7746081	6	16126934	-0.0227685	0.00225861	6.70039e-24	0.30414	A	G	0.001893	0.043	0.9649	0.3444	A	G	42358
		rs77498041	11	66183801	-0.0162677	0.00265126	8.50002e-10	0.19111	A	G	-0.003911	0.05176	0.9398	0.1754	A	G	42358
		rs77542162	17	67081278	0.115967	0.00701839	2.49977e-61	0.022483	G	A	-0.1644	0.1619	0.3098	0.01594	G	A	42358
		rs79149284	19	45513854	0.0335656	0.00533765	3.2e-10	0.038377	T	C	0.05076	0.1177	0.6663	0.02849	T	C	42358
		rs79220007	6	26098474	-0.0537922	0.00390806	4.19952e-43	0.076094	C	T	0.004908	0.08299	0.9528	0.05546	C	T	42358
		rs8016418	14	70798289	0.0197194	0.00214984	4.60045e-20	0.374825	A	T	0.05131	0.0411	0.2118	0.3502	A	T	42358
		rs80276949	10	52373245	0.0419216	0.00699731	2.1e-09	0.022675	A	G	-0.102	0.1742	0.5583	0.01776	A	G	42358
		rs8107974	19	19388500	-0.0908575	0.00388309	4.4978e-121	0.075757	T	A	0.05482	0.07377	0.4574	0.07786	T	A	42358
		rs9297994	8	59392324	-0.0291083	0.00220081	6.20012e-40	0.664535	A	G	0.0003912	0.04181	0.9925	0.6577	A	G	42358
		rs9482772	6	127446790	0.0177235	0.00208937	2.19989e-17	0.448075	C	T	0.03023	0.04025	0.452701	0.4589	C	T	42358
		rs9496567	6	100602753	-0.0190492	0.00242335	3.80014e-15	0.243555	A	G	-0.01533	0.04979	0.7582	0.2345	A	G	42358
		rs9616822	22	50840573	0.0159299	0.00218001	2.70023e-13	0.351376	A	G	-0.0844	0.04175	0.0432195	0.364	A	G	42358
		rs964184	11	116648917	-0.0765255	0.00305668	2.50035e-138	0.86677	C	G	0.0503	0.05796	0.3855	0.8735	C	G	42358
		rs969075	20	17792323	0.0138101	0.00221388	4.39997e-10	0.664927	C	T	0.00446	0.04378	0.9189	0.6689	C	T	42358
		rs9834932	3	32535382	-0.0317059	0.00365151	3.90032e-18	0.088856	G	A	-0.1226	0.07528	0.1033	0.08324	G	A	42358
		rs9894946	17	7571080	-0.0171431	0.00289199	3.09999e-09	0.841118	G	A	0.05505	0.05528	0.3193	0.8363	G	A	42358
Clear cell ovarian cancer		rs1003533	5	131755651	-0.0200281	0.00266165	5.30029e-14	0.188327	T	C	-0.03158	0.05006	0.5282	0.2009	T	C	42307
		rs10087526	8	55433151	0.0187619	0.00260759	6.20012e-13	0.198764	G	T	0.1124	0.05032	0.0255499	0.1897	G	T	42307
		rs10127775	1	230295789	-0.0233243	0.00212188	4.19952e-28	0.60619	T	A	0.05784	0.04232	0.1716	0.6025	T	A	42307
		rs10151436	14	73616095	-0.0189374	0.00330287	9.80009e-09	0.1121	T	A	-0.1077	0.06578	0.1015	0.1129	T	A	42307
		rs10201242	2	158464849	-0.0226288	0.00397212	1.2e-08	0.073779	A	G	0.01478	0.07781	0.8493	0.08094	A	G	42307
		rs10448340	9	139320069	-0.0170557	0.00223016	1.99986e-14	0.319766	G	T	-0.0298	0.04364	0.4947	0.3134	G	T	42307
		rs10794579	10	124686656	0.0137267	0.00210335	6.79986e-11	0.575021	C	T	-0.0924	0.04064	0.0229901	0.5741	C	T	42307
		rs10832963	11	18664241	0.0219536	0.00238777	3.80014e-20	0.744199	G	T	-0.01792	0.04706	0.703399	0.7334	G	T	42307
		rs10953298	7	100216773	-0.0170824	0.00245825	3.69999e-12	0.236254	T	C	-0.1173	0.04834	0.0152598	0.2495	T	C	42307
		rs11099097	4	81167309	-0.0161746	0.00229432	1.80011e-12	0.291413	T	C	0.01862	0.04564	0.6832	0.3028	T	C	42307
		rs111928762	1	55694188	0.0516569	0.00532804	3.19963e-22	0.039955	G	A	-0.002427	0.1019	0.981	0.04541	G	A	42307
		rs112220485	17	40522713	0.0205179	0.0037343	3.89996e-08	0.085608	C	T	-0.02316	0.07552	0.758501	0.08314	C	T	42307
		rs112758337	7	97977268	-0.0212571	0.00267849	2.09991e-15	0.185556	A	G	0.02375	0.05173	0.6462	0.1862	A	G	42307
		rs113177823	3	132217703	-0.0412221	0.00464641	7.19946e-19	0.054098	A	G	-0.1158	0.1022	0.2572	0.06005	A	G	42307
		rs114165349	1	27021913	0.0903258	0.00692945	7.70016e-39	0.023148	C	G	0.0487	0.1346	0.717399	0.02714	C	G	42307
		rs11568318	2	234665498	0.0288066	0.0041573	4.19952e-12	0.066251	A	C	0.007732	0.08297	0.9258	0.05285	A	C	42307
		rs115692156	2	21077208	-0.11153	0.0118551	5.10035e-21	0.00884	G	A	0.3131	0.2268	0.1675	0.01083	G	A	42307
		rs11591147	1	55505647	-0.345954	0.00790085	1e-200	0.017452	T	G	-0.04629	0.1685	0.783599	0.01574	T	G	42307
		rs11601507	11	5701074	0.0414121	0.004036	1.10002e-24	0.069438	A	C	-0.1272	0.08904	0.1532	0.06662	A	C	42307
		rs116093870	10	103984390	0.0261595	0.0041275	2.30001e-10	0.06791	C	T	-0.09037	0.08582	0.2923	0.0553	C	T	42307
		rs11621792	14	24871926	0.0210752	0.00210348	1.29987e-23	0.452905	T	C	-0.01171	0.04151	0.7778	0.4413	T	C	42307
		rs116734477	5	52095024	-0.0633493	0.00526644	2.49977e-33	0.040814	T	C	0.06242	0.1105	0.5722	0.03301	T	C	42307
		rs11673631	19	45225423	0.0390031	0.00513811	3.19963e-14	0.043425	C	G	0.0455	0.1224	0.709999	0.03735	C	G	42307
		rs11709868	3	142648844	-0.015551	0.00228244	9.49948e-12	0.297035	T	G	-0.0008585	0.04492	0.9848	0.2838	T	G	42307
		rs117733303	6	160922870	0.0864463	0.00771098	3.59998e-29	0.01842	G	A	0.118	0.1544	0.4448	0.01855	G	A	42307
		rs118039278	6	160985526	0.0868026	0.00387054	2.19786e-111	0.078706	A	G	0.01597	0.07916	0.8401	0.06324	A	G	42307
		rs11901691	2	43850522	0.0142576	0.00211213	1.50003e-11	0.577074	A	C	0.02349	0.04039	0.5608	0.5685	A	C	42307
		rs12046278	1	10799577	-0.0156231	0.00217266	6.4003e-13	0.34509	C	T	0.02007	0.04321	0.6422	0.367	C	T	42307
		rs12054451	3	122064369	0.0159506	0.00238162	2.09991e-11	0.259497	G	T	0.01073	0.04528	0.8127	0.255	G	T	42307
		rs12078100	1	16512586	0.0152136	0.00213952	1.20005e-12	0.623091	G	C	0.04957	0.04161	0.2327	0.6258	G	C	42307
		rs12208357	6	160543148	0.0629791	0.0040818	1e-53	0.07008	T	C	0.0668	0.07399	0.3666	0.07452	T	C	42307
		rs1229984	4	100239319	0.0385152	0.00631264	1.09999e-09	0.97281	C	T	-0.08838	0.1106	0.4243	0.9622	C	T	42307
		rs12469941	2	135629927	0.0134202	0.00209668	1.5e-10	0.400959	T	C	-0.07342	0.04186	0.0794401	0.4584	T	C	42307
		rs12471768	2	64928603	0.0139101	0.00226938	8.79995e-10	0.704041	C	T	-0.01811	0.04433	0.682801	0.6989	C	T	42307
		rs1250258	2	216300185	0.0141509	0.00235577	1.89998e-09	0.736741	T	C	-0.09628	0.04485	0.03287	0.7405	T	C	42307
		rs12597418	16	71855220	0.0182198	0.00215637	2.90001e-17	0.368086	A	G	-0.07609	0.04286	0.0758298	0.3399	A	G	42307
		rs1260326	2	27730940	-0.0495555	0.00211469	1.90108e-121	0.604525	C	T	-0.006226	0.04093	0.8791	0.6093	C	T	42307
		rs12603290	17	45650196	-0.0288448	0.00207989	9.79941e-44	0.514724	C	T	-0.02282	0.04015	0.569799	0.5318	C	T	42307
		rs12691088	19	45418486	0.246111	0.00769582	1e-200	0.02091	A	G	0.2302	0.1284	0.0729407	0.02842	A	G	42307
		rs1277762	10	18494666	0.0171563	0.00286751	2.19999e-09	0.843312	T	C	0.005714	0.05555	0.9181	0.8375	T	C	42307
		rs12916	5	74656539	0.0549288	0.00212005	5.19996e-148	0.400485	C	T	0.0351	0.04073	0.3887	0.4229	C	T	42307
		rs13076933	3	12327431	-0.0182624	0.00238248	1.80011e-14	0.259424	G	T	0.09706	0.04561	0.0333403	0.2618	G	T	42307
		rs13108218	4	3443931	-0.0229367	0.00215262	1.59993e-26	0.614849	G	A	-0.02574	0.04233	0.5431	0.6125	G	A	42307
		rs13230111	7	130437124	-0.0138317	0.00207813	2.80027e-11	0.492349	G	A	0.07399	0.04096	0.0708892	0.4882	G	A	42307
		rs13247874	7	73010442	-0.0215939	0.00261336	1.39991e-16	0.197154	T	C	0.0611	0.05213	0.2412	0.1749	T	C	42307
		rs13379043	14	74250126	-0.0143675	0.00235876	1.09999e-09	0.280473	C	T	-0.03205	0.04772	0.5018	0.2882	C	T	42307
		rs13389219	2	165528876	-0.0161286	0.00211805	2.60016e-14	0.392571	T	C	-0.004684	0.04063	0.9082	0.4015	T	C	42307
		rs1358980	6	43764551	0.0149035	0.00209447	1.10002e-12	0.483147	T	C	-0.02891	0.04004	0.4702	0.4863	T	C	42307
		rs13702	8	19824492	-0.0295019	0.00229451	7.8001e-38	0.287911	C	T	0.04996	0.04392	0.2554	0.2949	C	T	42307
		rs138026891	2	21086334	-0.0687023	0.0101987	1.59993e-11	0.010569	T	C	0.02344	0.205	0.909	0.01077	T	C	42307
		rs138354	22	41272143	-0.0120708	0.00208392	6.90001e-09	0.534598	C	T	-0.02759	0.03991	0.4894	0.5219	C	T	42307
		rs138692741	19	45467132	0.0714986	0.00568647	2.99985e-36	0.035781	T	C	-0.005205	0.1212	0.9657	0.04503	T	C	42307
		rs141469619	11	116714293	0.0785766	0.011117	1.59993e-12	0.00989	G	A	-0.2673	0.2484	0.2819	0.01054	G	A	42307
		rs143020224	19	11187324	-0.165274	0.0031786	1e-200	0.118569	G	C	-0.004548	0.0638	0.9432	0.1088	G	C	42307
		rs144926613	1	182125704	-0.0145634	0.00220815	4.19952e-11	0.671796	T	TTGGAGGGCAGACTAGCCCAGGCCC	-0.01023	0.04348	0.814	0.6813	T	TTGGAGGGCAGACTAGCCCAGGCCC	42307
		rs145730801	14	94768196	0.0374641	0.00515235	3.59998e-13	0.044385	C	T	-0.1221	0.1046	0.243	0.04958	C	T	42307
		rs146534110	6	160578069	0.0667337	0.00906368	1.80011e-13	0.013315	T	G	-0.1376	0.1941	0.4784	0.01472	T	G	42307
		rs147539187	6	11839042	-0.0227347	0.00398012	1.09999e-08	0.073744	G	C	-0.004113	0.08549	0.9616	0.06674	G	C	42307
		rs148150904	2	109064447	0.0159241	0.00263918	1.6e-09	0.189665	TTAAAG	T	-0.03375	0.05206	0.516799	0.1728	TTAAAG	T	42307
		rs148601586	19	45346666	0.183504	0.00917667	5.90065e-89	0.013309	G	C	-0.5841	0.2861	0.0412098	0.007043	G	C	42307
		rs148933445	19	45302504	-0.573249	0.00759178	1e-200	0.021557	A	G	-0.1533	0.1651	0.3531	0.0157	A	G	42307
		rs150474434	2	118845121	-0.0343097	0.00345194	2.80027e-23	0.101399	A	G	0.04784	0.06734	0.4775	0.1028	A	G	42307
		rs150503754	19	45579242	-0.0517861	0.00867735	2.39999e-09	0.014979	C	T	-0.2295	0.1911	0.2299	0.01935	C	T	42307
		rs150820726	19	45227155	0.0717565	0.0105629	1.10002e-11	0.010375	T	A	-0.09452	0.2002	0.6368	0.01581	T	A	42307
		rs1556562	1	93034023	0.0159957	0.00247804	1.09999e-10	0.790018	T	G	0.02902	0.04988	0.5608	0.8034	T	G	42307
		rs1561139	16	56852822	-0.0131421	0.0021042	4.20001e-10	0.424334	T	G	-0.04981	0.04148	0.2299	0.4278	T	G	42307
		rs17036085	1	109834039	-0.0684968	0.00943874	4.00037e-13	0.012178	G	A	-0.2421	0.1803	0.1793	0.02194	G	A	42307
		rs17050272	2	121306440	-0.0244302	0.00210465	3.80014e-31	0.40926	A	G	0.01976	0.04184	0.6369	0.4205	A	G	42307
		rs174564	11	61588305	-0.0450573	0.00218206	1e-94	0.348509	G	A	0.04721	0.04217	0.2639	0.3376	G	A	42307
		rs17476364	10	71094504	-0.0209325	0.00334727	4e-10	0.108391	C	T	-0.03707	0.07114	0.6023	0.09461	C	T	42307
		rs17569873	20	62896110	0.0183445	0.00259488	1.59993e-12	0.201289	T	C	0.0366	0.05491	0.5051	0.1883	T	C	42307
		rs1801689	17	64210580	0.0646379	0.00603967	9.8992e-27	0.030529	C	A	-0.235	0.123	0.05611	0.03355	C	A	42307
		rs183130	16	56991363	-0.0478017	0.00222241	1.30017e-102	0.323911	T	C	0.01543	0.04261	0.7172	0.3152	T	C	42307
		rs188608977	1	109725404	0.0621212	0.0103688	2.1e-09	0.010581	T	G	-0.289	0.2288	0.2065	0.009687	T	G	42307
		rs1888488	21	40686521	0.0173586	0.00210255	1.50003e-16	0.565289	T	C	-0.003367	0.04055	0.9338	0.5829	T	C	42307
		rs200046586	19	45241248	0.412271	0.00778939	1e-200	0.981247	C	CA	0.06101	0.1547	0.6933	0.98192	C	CA	42307
		rs2043085	15	58680954	-0.0193562	0.00213525	1.20005e-19	0.612252	C	T	0.001437	0.04193	0.9727	0.625	C	T	42307
		rs2068888	10	94839642	-0.0241729	0.00208746	5.19996e-31	0.4508	A	G	-0.0466	0.04	0.2441	0.4613	A	G	42307
		rs2073547	7	44582331	0.0312042	0.00266416	1.10002e-31	0.183953	G	A	0.05273	0.05179	0.3086	0.2012	G	A	42307
		rs2137234	4	26080549	0.0152817	0.00262327	5.69994e-09	0.195281	C	T	0.07188	0.0507	0.1563	0.2124	C	T	42307
		rs2199048	17	73868288	-0.0132194	0.00224306	3.79997e-09	0.313756	G	A	-0.01181	0.04425	0.7895	0.3266	G	A	42307
		rs2238162	13	32959199	-0.0226439	0.00208185	1.50003e-27	0.522997	T	C	-0.001121	0.04	0.9776	0.5145	T	C	42307
		rs224391	20	34107160	-0.0174615	0.00248326	1.99986e-12	0.227492	C	G	-0.0685	0.04775	0.1514	0.2294	C	G	42307
		rs2256814	20	62373983	0.0145175	0.00261621	2.90001e-08	0.197913	A	G	0.07429	0.0504	0.1405	0.1933	A	G	42307
		rs2287622	2	169830328	-0.0203449	0.00211842	7.70016e-22	0.602775	G	A	-0.002604	0.04164	0.9501	0.5981	G	A	42307
		rs2618566	20	17844684	-0.0303008	0.00219303	1.99986e-43	0.659901	T	G	0.005936	0.04455	0.894	0.6437	T	G	42307
		rs2737263	8	116667539	-0.0185263	0.00231348	1.20005e-15	0.280253	T	G	0.01982	0.04467	0.657301	0.2779	T	G	42307
		rs2738447	19	11227480	0.0436273	0.00209036	9.8992e-97	0.592706	C	A	0.02226	0.04057	0.583201	0.5834	C	A	42307
		rs2761311	10	95052021	0.012077	0.00211012	1e-08	0.571902	T	C	-0.04681	0.04011	0.2433	0.5553	T	C	42307
		rs278981	4	40428010	0.0148256	0.00239561	6.1e-10	0.758151	C	T	-0.01469	0.05701	0.7967	0.7567	C	T	42307
		rs2807854	1	221029841	0.0162948	0.00220437	1.39991e-13	0.671334	C	T	-0.03707	0.04211	0.3787	0.6655	C	T	42307
		rs28406917	7	21449451	0.0134005	0.00210735	2e-10	0.427571	T	C	0.04613	0.04072	0.2573	0.4102	T	C	42307
		rs28590710	5	71932487	-0.0177486	0.00273845	9.09913e-11	0.196795	A	G	0.03277	0.05311	0.5373	0.1936	A	G	42307
		rs28601761	8	126500031	-0.07256	0.00212854	1e-200	0.418842	G	C	-0.04763	0.04122	0.2478	0.4138	G	C	42307
		rs28814720	8	141988687	0.0117382	0.00214286	4.30002e-08	0.519754	G	A	-0.02477	0.04161	0.5516	0.5023	G	A	42307
		rs34042070	16	72101525	0.0494204	0.00267088	1.9002e-76	0.187904	G	C	-0.03916	0.05053	0.4383	0.2017	G	C	42307
		rs34596921	1	25773708	0.0292255	0.00212054	3.29989e-43	0.579898	T	TA	-0.05263	0.04126	0.2021	0.5854	T	TA	42307
		rs35081008	19	58662235	-0.0311143	0.00290126	7.8001e-27	0.148139	T	C	0.01099	0.0569	0.8469	0.1612	T	C	42307
		rs35583283	8	18254509	0.0160188	0.00286821	2.30001e-08	0.155243	C	G	0.1131	0.05415	0.0368104	0.1612	C	G	42307
		rs35764292	2	21477029	0.0509038	0.00532869	1.29987e-21	0.040457	G	A	0.1197	0.1035	0.2472	0.04043	G	A	42307
		rs35980001	15	58722590	-0.0244043	0.00255807	1.39991e-21	0.786526	G	GC	0.08917	0.05057	0.0778592	0.7951	G	GC	42307
		rs3746337	20	25208272	0.0156368	0.00207666	5.10035e-14	0.489153	T	C	-0.01064	0.04017	0.790999	0.4902	T	C	42307
		rs375972689	19	45360488	0.208536	0.0100741	3.50026e-95	0.010683	G	T	-0.01095	0.1693	0.9484	0.01796	G	T	42307
		rs3780181	9	2640759	-0.0259729	0.00417003	4.70002e-10	0.067627	G	A	0.06724	0.08016	0.4016	0.06102	G	A	42307
		rs3822855	6	116316882	0.0148392	0.00211668	2.39994e-12	0.401636	T	G	0.0195	0.04107	0.6348	0.4259	T	G	42307
		rs3823376	6	29944184	0.0164137	0.00207374	2.49977e-15	0.502185	T	C	-0.0326	0.04003	0.4153	0.4746	T	C	42307
		rs3860846	8	126631687	0.0138403	0.00235387	4.09996e-09	0.275298	T	C	0.05844	0.04686	0.2124	0.267	T	C	42307
		rs4052908	6	139842576	-0.012576	0.00217168	7.00003e-09	0.636165	AATT	A	0.05966	0.04182	0.1537	0.6152	AATT	A	42307
		rs4307732	11	126244955	0.0481874	0.00338596	5.79963e-46	0.105893	A	G	0.06156	0.06413	0.3371	0.1146	A	G	42307
		rs4470903	7	21604916	0.0345326	0.00253303	2.60016e-42	0.214994	G	C	-0.0136	0.04982	0.7848	0.2061	G	C	42307
		rs454715	19	49114236	-0.0235286	0.0020918	2.39994e-29	0.582689	G	T	-0.02321	0.04085	0.5699	0.6132	G	T	42307
		rs45537841	7	87110640	-0.0158986	0.00270418	4.09996e-09	0.180708	T	C	0.006549	0.05258	0.9009	0.1811	T	C	42307
		rs4671050	2	62988169	-0.0196981	0.00222973	1e-18	0.316138	T	G	-0.03208	0.04287	0.4543	0.3307	T	G	42307
		rs4687614	3	52492085	0.0269271	0.0045666	3.69999e-09	0.945247	A	G	-0.1254	0.08693	0.1493	0.9432	A	G	42307
		rs4689088	4	7222253	0.0124572	0.00214057	5.89997e-09	0.618684	A	G	0.02264	0.04119	0.582599	0.6063	A	G	42307
		rs472495	1	55521313	0.0407634	0.00217172	1.29987e-78	0.649019	T	G	0.0008367	0.04289	0.9844	0.6408	T	G	42307
		rs4782568	16	83980529	-0.0182854	0.00210073	3.19963e-18	0.450839	G	C	-0.05907	0.04539	0.1931	0.4538	G	C	42307
		rs478975	1	234773373	0.0141364	0.00217403	7.89951e-11	0.642584	A	G	0.0306	0.04258	0.4724	0.6091	A	G	42307
		rs4803818	19	45914283	0.0417009	0.00686676	1.29999e-09	0.023044	T	C	0.1545	0.124	0.213	0.02652	T	C	42307
		rs546240	11	30533622	-0.0118734	0.00214585	3.09999e-08	0.619967	T	C	-0.0707	0.04126	0.0866303	0.6161	T	C	42307
		rs556107	1	234853059	0.0358479	0.00207937	1.29987e-66	0.523242	T	C	-0.0356	0.0408	0.383	0.5433	T	C	42307
		rs55637835	1	55466303	-0.018802	0.00323408	6.1e-09	0.120855	T	C	0.08884	0.07002	0.2045	0.09751	T	C	42307
		rs55714927	17	7080316	-0.0321831	0.00264686	5.10035e-34	0.190338	T	C	0.003657	0.05312	0.9451	0.1885	T	C	42307
		rs55831924	8	145031968	0.0182553	0.00217539	4.79954e-17	0.361347	T	C	3.583e-05	0.0422	0.9993	0.3416	T	C	42307
		rs57754494	1	110241316	0.0264394	0.00351614	5.50047e-14	0.115557	A	G	0.05322	0.06272	0.3962	0.1549	A	G	42307
		rs581080	9	15305378	0.0185579	0.00270151	6.4003e-12	0.818992	C	G	-0.02111	0.05163	0.6832	0.8132	C	G	42307
		rs58148580	4	124758773	0.0214934	0.00332019	9.60064e-11	0.10978	T	C	-0.07598	0.06423	0.2368	0.1155	T	C	42307
		rs5849920	3	69820400	-0.0146084	0.00224287	7.39946e-11	0.363839	G	GT	-0.02083	0.04507	0.643899	0.4231	G	GT	42307
		rs59328596	8	21928227	-0.0210021	0.00292183	6.59933e-13	0.148104	A	G	0.007955	0.06066	0.8957	0.1334	A	G	42307
		rs6072279	20	39755154	0.0292319	0.00208189	8.69961e-45	0.473669	A	G	0.04586	0.03983	0.2495	0.4527	A	G	42307
		rs6073958	20	44551855	0.0423193	0.00260555	2.49977e-59	0.198642	C	T	-0.09628	0.0511	0.0595498	0.197	C	T	42307
		rs6129620	20	39144286	-0.0253099	0.00223276	8.69961e-30	0.338295	A	T	-0.05253	0.04371	0.2295	0.3279	A	T	42307
		rs62119267	19	45134682	-0.33464	0.00708026	1e-200	0.022316	C	A	-0.03401	0.1513	0.8221	0.02008	C	A	42307
		rs62122481	2	21216815	0.0841137	0.00214492	1e-200	0.376906	A	C	-0.08996	0.04272	0.0352298	0.367	A	C	42307
		rs6426328	1	246891260	0.0122017	0.00207321	4e-09	0.489784	T	G	0.06978	0.04061	0.0857097	0.4857	T	G	42307
		rs6475606	9	22081850	-0.017332	0.00207721	7.19946e-17	0.484473	T	C	-0.04385	0.04	0.273	0.466	T	C	42307
		rs6560499	9	78730766	-0.0121606	0.00211507	8.99995e-09	0.575961	A	G	-0.003544	0.0409	0.931	0.5769	A	G	42307
		rs6602909	13	114551993	0.021441	0.0022203	4.60045e-22	0.327566	C	T	-0.01452	0.04327	0.7373	0.3519	C	T	42307
		rs6657811	1	109807283	-0.127721	0.00308568	1e-200	0.129938	T	A	-0.06277	0.06199	0.3112	0.1194	T	A	42307
		rs6667939	1	198994619	0.0141028	0.00231955	1.2e-09	0.71873	T	C	0.0124	0.04516	0.783599	0.7064	T	C	42307
		rs6689611	1	109831268	-0.132408	0.00950251	3.90032e-44	0.012374	A	G	0.1363	0.1815	0.4528	0.01083	A	G	42307
		rs67038483	21	33096103	0.0278083	0.0050196	2.99999e-08	0.044994	T	C	-0.2725	0.1111	0.0141899	0.05207	T	C	42307
		rs6874202	5	156391628	0.0312135	0.00215543	1.59993e-47	0.634225	C	T	0.02538	0.04237	0.549201	0.6334	C	T	42307
		rs6940814	6	42924932	-0.0199476	0.00210823	2.99985e-21	0.587465	G	A	-0.00846	0.04047	0.8344	0.5608	G	A	42307
		rs7012637	8	9173209	0.0200133	0.00209504	1.29987e-21	0.473809	A	G	-0.01077	0.04432	0.8079	0.4654	A	G	42307
		rs7108486	11	5677158	-0.0428485	0.00689551	5.19996e-10	0.023722	C	T	0.2593	0.1351	0.0550301	0.02101	C	T	42307
		rs71311871	3	58420613	-0.0263353	0.00377144	2.90001e-12	0.08307	G	A	-0.02612	0.07225	0.7177	0.09783	G	A	42307
		rs7249565	19	11302807	0.0145524	0.00208362	2.90001e-12	0.41494	A	G	0.0009714	0.04126	0.9812	0.4262	A	G	42307
		rs72631343	17	67191270	-0.0278921	0.00310009	2.29985e-19	0.128891	G	C	-0.04824	0.06097	0.4289	0.1341	G	C	42307
		rs72663045	4	74177397	0.0423576	0.00734377	8e-09	0.020719	G	T	0.1256	0.1399	0.3694	0.017	G	T	42307
		rs72823013	10	115786233	-0.0228563	0.00313773	3.19963e-13	0.126195	A	G	0.04227	0.06717	0.531001	0.1131	A	G	42307
		rs72848251	6	32601288	0.0348659	0.0026847	1.50003e-38	0.195485	A	G	0.006106	0.05034	0.9035	0.1957	A	G	42307
		rs73075609	20	5580789	0.0486153	0.00647857	6.20012e-14	0.026797	T	C	0.08179	0.1559	0.5999	0.01781	T	C	42307
		rs74454529	17	17432220	0.0282637	0.00439664	1.29999e-10	0.05994	A	G	-0.03866	0.08076	0.6321	0.08007	A	G	42307
		rs75331444	2	44069772	-0.0903607	0.00418412	1.99986e-103	0.065607	A	G	0.09507	0.0794	0.2312	0.06541	A	G	42307
		rs7569317	2	203527979	0.0180783	0.0020715	2.60016e-18	0.530625	C	T	0.01016	0.04031	0.801	0.5089	C	T	42307
		rs7590687	2	44077225	-0.0430516	0.00398578	3.40017e-27	0.923067	C	T	-0.006851	0.08703	0.9373	0.9299	C	T	42307
		rs7603427	2	204317553	0.0135724	0.00207851	6.59933e-11	0.53344	T	C	-0.009259	0.04042	0.8188	0.5398	T	C	42307
		rs76186504	1	109840169	-0.11643	0.0066216	3.29989e-69	0.025023	T	C	0.006556	0.1277	0.959	0.0281	T	C	42307
		rs77083979	1	62930106	-0.0185253	0.0030889	2e-09	0.13275	A	G	-0.2024	0.06289	0.001287	0.1169	A	G	42307
		rs7734476	5	122848876	0.019942	0.00208686	1.20005e-21	0.550001	A	G	-0.002601	0.04045	0.9487	0.5658	A	G	42307
		rs7746081	6	16126934	-0.0227685	0.00225861	6.70039e-24	0.30414	A	G	-0.0001185	0.04364	0.9978	0.3444	A	G	42307
		rs77498041	11	66183801	-0.0162677	0.00265126	8.50002e-10	0.19111	A	G	-0.06747	0.05282	0.2014	0.1754	A	G	42307
		rs77542162	17	67081278	0.115967	0.00701839	2.49977e-61	0.022483	G	A	-0.1805	0.161	0.2623	0.01594	G	A	42307
		rs79149284	19	45513854	0.0335656	0.00533765	3.2e-10	0.038377	T	C	-0.08029	0.1237	0.5163	0.02849	T	C	42307
		rs79220007	6	26098474	-0.0537922	0.00390806	4.19952e-43	0.076094	C	T	0.1657	0.08045	0.0394003	0.05546	C	T	42307
		rs8016418	14	70798289	0.0197194	0.00214984	4.60045e-20	0.374825	A	T	0.03413	0.0416	0.412	0.3502	A	T	42307
		rs80276949	10	52373245	0.0419216	0.00699731	2.1e-09	0.022675	A	G	0.07444	0.1694	0.6604	0.01776	A	G	42307
		rs8107974	19	19388500	-0.0908575	0.00388309	4.4978e-121	0.075757	T	A	0.06707	0.07496	0.3709	0.07786	T	A	42307
		rs9297994	8	59392324	-0.0291083	0.00220081	6.20012e-40	0.664535	A	G	0.02147	0.04236	0.6122	0.6577	A	G	42307
		rs9482772	6	127446790	0.0177235	0.00208937	2.19989e-17	0.448075	C	T	0.1216	0.04061	0.00276102	0.4589	C	T	42307
		rs9496567	6	100602753	-0.0190492	0.00242335	3.80014e-15	0.243555	A	G	-0.04943	0.05049	0.3276	0.2345	A	G	42307
		rs9616822	22	50840573	0.0159299	0.00218001	2.70023e-13	0.351376	A	G	0.02364	0.04191	0.5727	0.364	A	G	42307
		rs964184	11	116648917	-0.0765255	0.00305668	2.50035e-138	0.86677	C	G	0.03252	0.05881	0.580301	0.8735	C	G	42307
		rs969075	20	17792323	0.0138101	0.00221388	4.39997e-10	0.664927	C	T	-0.001666	0.04413	0.9699	0.6689	C	T	42307
		rs9834932	3	32535382	-0.0317059	0.00365151	3.90032e-18	0.088856	G	A	0.01366	0.07355	0.8527	0.08324	G	A	42307
		rs9894946	17	7571080	-0.0171431	0.00289199	3.09999e-09	0.841118	G	A	0.09584	0.05631	0.0887503	0.8363	G	A	42307
Endometrioid ovarian cancer		rs1003533	5	131755651	-0.0200281	0.00266165	5.30029e-14	0.188327	T	C	-0.04128	0.03568	0.2472	0.2009	T	C	43751
		rs10087526	8	55433151	0.0187619	0.00260759	6.20012e-13	0.198764	G	T	-0.03261	0.03718	0.3804	0.1897	G	T	43751
		rs10127775	1	230295789	-0.0233243	0.00212188	4.19952e-28	0.60619	T	A	0.006309	0.03033	0.8352	0.6025	T	A	43751
		rs10151436	14	73616095	-0.0189374	0.00330287	9.80009e-09	0.1121	T	A	-0.03628	0.04627	0.433	0.1129	T	A	43751
		rs10201242	2	158464849	-0.0226288	0.00397212	1.2e-08	0.073779	A	G	-0.0492	0.05705	0.3885	0.08094	A	G	43751
		rs10448340	9	139320069	-0.0170557	0.00223016	1.99986e-14	0.319766	G	T	-0.01269	0.03129	0.685001	0.3134	G	T	43751
		rs10794579	10	124686656	0.0137267	0.00210335	6.79986e-11	0.575021	C	T	-0.009135	0.02909	0.7535	0.5741	C	T	43751
		rs10832963	11	18664241	0.0219536	0.00238777	3.80014e-20	0.744199	G	T	-0.02081	0.03365	0.5362	0.7334	G	T	43751
		rs10953298	7	100216773	-0.0170824	0.00245825	3.69999e-12	0.236254	T	C	0.002093	0.03393	0.9508	0.2495	T	C	43751
		rs11099097	4	81167309	-0.0161746	0.00229432	1.80011e-12	0.291413	T	C	-0.02056	0.03317	0.5354	0.3028	T	C	43751
		rs111928762	1	55694188	0.0516569	0.00532804	3.19963e-22	0.039955	G	A	0.2059	0.06772	0.00236298	0.04541	G	A	43751
		rs112220485	17	40522713	0.0205179	0.0037343	3.89996e-08	0.085608	C	T	0.001666	0.05432	0.9755	0.08314	C	T	43751
		rs112758337	7	97977268	-0.0212571	0.00267849	2.09991e-15	0.185556	A	G	0.005054	0.03724	0.8921	0.1862	A	G	43751
		rs113177823	3	132217703	-0.0412221	0.00464641	7.19946e-19	0.054098	A	G	-0.07845	0.07278	0.2811	0.06005	A	G	43751
		rs114165349	1	27021913	0.0903258	0.00692945	7.70016e-39	0.023148	C	G	-0.09273	0.1009	0.3581	0.02714	C	G	43751
		rs11568318	2	234665498	0.0288066	0.0041573	4.19952e-12	0.066251	A	C	-0.09005	0.0619	0.1457	0.05285	A	C	43751
		rs115692156	2	21077208	-0.11153	0.0118551	5.10035e-21	0.00884	G	A	0.09475	0.1748	0.587899	0.01083	G	A	43751
		rs11591147	1	55505647	-0.345954	0.00790085	1e-200	0.017452	T	G	0.01651	0.1204	0.891	0.01574	T	G	43751
		rs11601507	11	5701074	0.0414121	0.004036	1.10002e-24	0.069438	A	C	-0.02685	0.06175	0.6637	0.06662	A	C	43751
		rs116093870	10	103984390	0.0261595	0.0041275	2.30001e-10	0.06791	C	T	0.01263	0.0601	0.8336	0.0553	C	T	43751
		rs11621792	14	24871926	0.0210752	0.00210348	1.29987e-23	0.452905	T	C	-0.06345	0.02986	0.0336302	0.4413	T	C	43751
		rs116734477	5	52095024	-0.0633493	0.00526644	2.49977e-33	0.040814	T	C	0.1022	0.07918	0.1968	0.03301	T	C	43751
		rs11673631	19	45225423	0.0390031	0.00513811	3.19963e-14	0.043425	C	G	0.02754	0.08767	0.753401	0.03735	C	G	43751
		rs11709868	3	142648844	-0.015551	0.00228244	9.49948e-12	0.297035	T	G	-0.03732	0.03227	0.2475	0.2838	T	G	43751
		rs117733303	6	160922870	0.0864463	0.00771098	3.59998e-29	0.01842	G	A	-0.01077	0.1131	0.9241	0.01855	G	A	43751
		rs118039278	6	160985526	0.0868026	0.00387054	2.19786e-111	0.078706	A	G	-0.04882	0.05854	0.4043	0.06324	A	G	43751
		rs11901691	2	43850522	0.0142576	0.00211213	1.50003e-11	0.577074	A	C	-0.01727	0.02882	0.549	0.5685	A	C	43751
		rs12046278	1	10799577	-0.0156231	0.00217266	6.4003e-13	0.34509	C	T	-0.07236	0.03133	0.0209098	0.367	C	T	43751
		rs12054451	3	122064369	0.0159506	0.00238162	2.09991e-11	0.259497	G	T	-0.09057	0.03291	0.00592202	0.255	G	T	43751
		rs12078100	1	16512586	0.0152136	0.00213952	1.20005e-12	0.623091	G	C	-0.0175	0.02948	0.553	0.6258	G	C	43751
		rs12208357	6	160543148	0.0629791	0.0040818	1e-53	0.07008	T	C	0.01291	0.05368	0.81	0.07452	T	C	43751
		rs1229984	4	100239319	0.0385152	0.00631264	1.09999e-09	0.97281	C	T	0.05319	0.07847	0.4978	0.9622	C	T	43751
		rs12469941	2	135629927	0.0134202	0.00209668	1.5e-10	0.400959	T	C	-0.01192	0.03014	0.6924	0.4584	T	C	43751
		rs12471768	2	64928603	0.0139101	0.00226938	8.79995e-10	0.704041	C	T	-0.00907	0.03192	0.776301	0.6989	C	T	43751
		rs1250258	2	216300185	0.0141509	0.00235577	1.89998e-09	0.736741	T	C	-0.009948	0.03273	0.7613	0.7405	T	C	43751
		rs12597418	16	71855220	0.0182198	0.00215637	2.90001e-17	0.368086	A	G	0.02739	0.03031	0.3662	0.3399	A	G	43751
		rs1260326	2	27730940	-0.0495555	0.00211469	1.90108e-121	0.604525	C	T	0.007323	0.02936	0.8031	0.6093	C	T	43751
		rs12603290	17	45650196	-0.0288448	0.00207989	9.79941e-44	0.514724	C	T	-0.01797	0.0286	0.5298	0.5318	C	T	43751
		rs12691088	19	45418486	0.246111	0.00769582	1e-200	0.02091	A	G	0.1188	0.09509	0.2117	0.02842	A	G	43751
		rs1277762	10	18494666	0.0171563	0.00286751	2.19999e-09	0.843312	T	C	0.004402	0.03961	0.9115	0.8375	T	C	43751
		rs12916	5	74656539	0.0549288	0.00212005	5.19996e-148	0.400485	C	T	0.06665	0.02906	0.0218198	0.4229	C	T	43751
		rs13076933	3	12327431	-0.0182624	0.00238248	1.80011e-14	0.259424	G	T	0.06583	0.03272	0.0442405	0.2618	G	T	43751
		rs13108218	4	3443931	-0.0229367	0.00215262	1.59993e-26	0.614849	G	A	-0.02822	0.03028	0.3513	0.6125	G	A	43751
		rs13230111	7	130437124	-0.0138317	0.00207813	2.80027e-11	0.492349	G	A	-0.04761	0.02951	0.1067	0.4882	G	A	43751
		rs13247874	7	73010442	-0.0215939	0.00261336	1.39991e-16	0.197154	T	C	-0.007331	0.03823	0.848	0.1749	T	C	43751
		rs13379043	14	74250126	-0.0143675	0.00235876	1.09999e-09	0.280473	C	T	-0.02931	0.03395	0.3879	0.2882	C	T	43751
		rs13389219	2	165528876	-0.0161286	0.00211805	2.60016e-14	0.392571	T	C	-0.01735	0.02921	0.5524	0.4015	T	C	43751
		rs1358980	6	43764551	0.0149035	0.00209447	1.10002e-12	0.483147	T	C	-0.0374	0.02861	0.1912	0.4863	T	C	43751
		rs13702	8	19824492	-0.0295019	0.00229451	7.8001e-38	0.287911	C	T	0.006693	0.03155	0.832	0.2949	C	T	43751
		rs138026891	2	21086334	-0.0687023	0.0101987	1.59993e-11	0.010569	T	C	0.1712	0.1413	0.2258	0.01077	T	C	43751
		rs138354	22	41272143	-0.0120708	0.00208392	6.90001e-09	0.534598	C	T	0.01064	0.02859	0.7097	0.5219	C	T	43751
		rs138692741	19	45467132	0.0714986	0.00568647	2.99985e-36	0.035781	T	C	0.1114	0.08373	0.1834	0.04503	T	C	43751
		rs141469619	11	116714293	0.0785766	0.011117	1.59993e-12	0.00989	G	A	0.3174	0.1556	0.0413904	0.01054	G	A	43751
		rs143020224	19	11187324	-0.165274	0.0031786	1e-200	0.118569	G	C	0.03894	0.0451	0.3879	0.1088	G	C	43751
		rs144926613	1	182125704	-0.0145634	0.00220815	4.19952e-11	0.671796	T	TTGGAGGGCAGACTAGCCCAGGCCC	0.05039	0.03137	0.1082	0.6813	T	TTGGAGGGCAGACTAGCCCAGGCCC	43751
		rs145730801	14	94768196	0.0374641	0.00515235	3.59998e-13	0.044385	C	T	0.07601	0.07187	0.2903	0.04958	C	T	43751
		rs146534110	6	160578069	0.0667337	0.00906368	1.80011e-13	0.013315	T	G	-0.141	0.1356	0.2985	0.01472	T	G	43751
		rs147539187	6	11839042	-0.0227347	0.00398012	1.09999e-08	0.073744	G	C	0.09988	0.05999	0.0959401	0.06674	G	C	43751
		rs148150904	2	109064447	0.0159241	0.00263918	1.6e-09	0.189665	TTAAAG	T	-0.05382	0.03749	0.1511	0.1728	TTAAAG	T	43751
		rs148601586	19	45346666	0.183504	0.00917667	5.90065e-89	0.013309	G	C	-0.2015	0.1884	0.2848	0.007043	G	C	43751
		rs148933445	19	45302504	-0.573249	0.00759178	1e-200	0.021557	A	G	0.03815	0.1129	0.735301	0.0157	A	G	43751
		rs150474434	2	118845121	-0.0343097	0.00345194	2.80027e-23	0.101399	A	G	-0.01588	0.0491	0.746401	0.1028	A	G	43751
		rs150503754	19	45579242	-0.0517861	0.00867735	2.39999e-09	0.014979	C	T	-0.1753	0.1319	0.1839	0.01935	C	T	43751
		rs150820726	19	45227155	0.0717565	0.0105629	1.10002e-11	0.010375	T	A	-0.1859	0.1434	0.1947	0.01581	T	A	43751
		rs1556562	1	93034023	0.0159957	0.00247804	1.09999e-10	0.790018	T	G	0.02719	0.03568	0.4461	0.8034	T	G	43751
		rs1561139	16	56852822	-0.0131421	0.0021042	4.20001e-10	0.424334	T	G	-0.03182	0.02978	0.2852	0.4278	T	G	43751
		rs17036085	1	109834039	-0.0684968	0.00943874	4.00037e-13	0.012178	G	A	-0.03851	0.1204	0.7491	0.02194	G	A	43751
		rs17050272	2	121306440	-0.0244302	0.00210465	3.80014e-31	0.40926	A	G	0.00135	0.02995	0.964	0.4205	A	G	43751
		rs174564	11	61588305	-0.0450573	0.00218206	1e-94	0.348509	G	A	0.081	0.03008	0.00724803	0.3376	G	A	43751
		rs17476364	10	71094504	-0.0209325	0.00334727	4e-10	0.108391	C	T	0.008023	0.0504	0.8735	0.09461	C	T	43751
		rs17569873	20	62896110	0.0183445	0.00259488	1.59993e-12	0.201289	T	C	0.05653	0.0394	0.1514	0.1883	T	C	43751
		rs1801689	17	64210580	0.0646379	0.00603967	9.8992e-27	0.030529	C	A	-0.02177	0.08161	0.7897	0.03355	C	A	43751
		rs183130	16	56991363	-0.0478017	0.00222241	1.30017e-102	0.323911	T	C	0.05451	0.0304	0.0730096	0.3152	T	C	43751
		rs188608977	1	109725404	0.0621212	0.0103688	2.1e-09	0.010581	T	G	-0.1052	0.1541	0.494899	0.009687	T	G	43751
		rs1888488	21	40686521	0.0173586	0.00210255	1.50003e-16	0.565289	T	C	-0.06365	0.02897	0.0280098	0.5829	T	C	43751
		rs200046586	19	45241248	0.412271	0.00778939	1e-200	0.981247	C	CA	0.03125	0.1098	0.7759	0.98192	C	CA	43751
		rs2043085	15	58680954	-0.0193562	0.00213525	1.20005e-19	0.612252	C	T	-0.0132	0.02996	0.659601	0.625	C	T	43751
		rs2068888	10	94839642	-0.0241729	0.00208746	5.19996e-31	0.4508	A	G	-0.02952	0.02851	0.3005	0.4613	A	G	43751
		rs2073547	7	44582331	0.0312042	0.00266416	1.10002e-31	0.183953	G	A	-0.02916	0.03781	0.4406	0.2012	G	A	43751
		rs2137234	4	26080549	0.0152817	0.00262327	5.69994e-09	0.195281	C	T	0.08672	0.03626	0.0167799	0.2124	C	T	43751
		rs2199048	17	73868288	-0.0132194	0.00224306	3.79997e-09	0.313756	G	A	-0.0009359	0.03183	0.9765	0.3266	G	A	43751
		rs2238162	13	32959199	-0.0226439	0.00208185	1.50003e-27	0.522997	T	C	-0.04762	0.02857	0.0955608	0.5145	T	C	43751
		rs224391	20	34107160	-0.0174615	0.00248326	1.99986e-12	0.227492	C	G	-0.007791	0.03372	0.8173	0.2294	C	G	43751
		rs2256814	20	62373983	0.0145175	0.00261621	2.90001e-08	0.197913	A	G	-0.01785	0.03661	0.626	0.1933	A	G	43751
		rs2287622	2	169830328	-0.0203449	0.00211842	7.70016e-22	0.602775	G	A	0.03937	0.03008	0.1906	0.5981	G	A	43751
		rs2618566	20	17844684	-0.0303008	0.00219303	1.99986e-43	0.659901	T	G	0.01063	0.03219	0.741199	0.6437	T	G	43751
		rs2737263	8	116667539	-0.0185263	0.00231348	1.20005e-15	0.280253	T	G	-0.09907	0.03256	0.00234299	0.2779	T	G	43751
		rs2738447	19	11227480	0.0436273	0.00209036	9.8992e-97	0.592706	C	A	-0.03737	0.02886	0.1953	0.5834	C	A	43751
		rs2761311	10	95052021	0.012077	0.00211012	1e-08	0.571902	T	C	0.001981	0.0289	0.9453	0.5553	T	C	43751
		rs278981	4	40428010	0.0148256	0.00239561	6.1e-10	0.758151	C	T	0.05101	0.04118	0.2154	0.7567	C	T	43751
		rs2807854	1	221029841	0.0162948	0.00220437	1.39991e-13	0.671334	C	T	0.004358	0.03043	0.8861	0.6655	C	T	43751
		rs28406917	7	21449451	0.0134005	0.00210735	2e-10	0.427571	T	C	0.02226	0.02922	0.4461	0.4102	T	C	43751
		rs28590710	5	71932487	-0.0177486	0.00273845	9.09913e-11	0.196795	A	G	0.005276	0.03847	0.8909	0.1936	A	G	43751
		rs28601761	8	126500031	-0.07256	0.00212854	1e-200	0.418842	G	C	-0.03419	0.02964	0.2487	0.4138	G	C	43751
		rs28814720	8	141988687	0.0117382	0.00214286	4.30002e-08	0.519754	G	A	-0.004815	0.02977	0.8715	0.5023	G	A	43751
		rs34042070	16	72101525	0.0494204	0.00267088	1.9002e-76	0.187904	G	C	0.05457	0.03533	0.1225	0.2017	G	C	43751
		rs34596921	1	25773708	0.0292255	0.00212054	3.29989e-43	0.579898	T	TA	-0.008434	0.02941	0.7743	0.5854	T	TA	43751
		rs35081008	19	58662235	-0.0311143	0.00290126	7.8001e-27	0.148139	T	C	0.07607	0.04025	0.0587205	0.1612	T	C	43751
		rs35583283	8	18254509	0.0160188	0.00286821	2.30001e-08	0.155243	C	G	0.08279	0.03909	0.0342003	0.1612	C	G	43751
		rs35764292	2	21477029	0.0509038	0.00532869	1.29987e-21	0.040457	G	A	-0.03341	0.07761	0.666801	0.04043	G	A	43751
		rs35980001	15	58722590	-0.0244043	0.00255807	1.39991e-21	0.786526	G	GC	-0.003477	0.03555	0.9221	0.7951	G	GC	43751
		rs3746337	20	25208272	0.0156368	0.00207666	5.10035e-14	0.489153	T	C	0.0001938	0.02868	0.9946	0.4902	T	C	43751
		rs375972689	19	45360488	0.208536	0.0100741	3.50026e-95	0.010683	G	T	0.2384	0.1146	0.0374999	0.01796	G	T	43751
		rs3780181	9	2640759	-0.0259729	0.00417003	4.70002e-10	0.067627	G	A	-0.009913	0.05865	0.8658	0.06102	G	A	43751
		rs3822855	6	116316882	0.0148392	0.00211668	2.39994e-12	0.401636	T	G	0.02966	0.02941	0.3133	0.4259	T	G	43751
		rs3823376	6	29944184	0.0164137	0.00207374	2.49977e-15	0.502185	T	C	-0.002221	0.02856	0.938	0.4746	T	C	43751
		rs3860846	8	126631687	0.0138403	0.00235387	4.09996e-09	0.275298	T	C	-0.003565	0.03411	0.9168	0.267	T	C	43751
		rs4052908	6	139842576	-0.012576	0.00217168	7.00003e-09	0.636165	AATT	A	-0.002341	0.02976	0.9373	0.6152	AATT	A	43751
		rs4307732	11	126244955	0.0481874	0.00338596	5.79963e-46	0.105893	A	G	0.06969	0.04574	0.1276	0.1146	A	G	43751
		rs4470903	7	21604916	0.0345326	0.00253303	2.60016e-42	0.214994	G	C	0.004535	0.03572	0.899	0.2061	G	C	43751
		rs454715	19	49114236	-0.0235286	0.0020918	2.39994e-29	0.582689	G	T	-0.0271	0.02931	0.3553	0.6132	G	T	43751
		rs45537841	7	87110640	-0.0158986	0.00270418	4.09996e-09	0.180708	T	C	0.03439	0.03723	0.3556	0.1811	T	C	43751
		rs4671050	2	62988169	-0.0196981	0.00222973	1e-18	0.316138	T	G	-0.03471	0.03063	0.2572	0.3307	T	G	43751
		rs4687614	3	52492085	0.0269271	0.0045666	3.69999e-09	0.945247	A	G	-0.02576	0.06368	0.685799	0.9432	A	G	43751
		rs4689088	4	7222253	0.0124572	0.00214057	5.89997e-09	0.618684	A	G	-0.00512	0.02937	0.8616	0.6063	A	G	43751
		rs472495	1	55521313	0.0407634	0.00217172	1.29987e-78	0.649019	T	G	0.005565	0.03102	0.8576	0.6408	T	G	43751
		rs4782568	16	83980529	-0.0182854	0.00210073	3.19963e-18	0.450839	G	C	0.01727	0.03243	0.5942	0.4538	G	C	43751
		rs478975	1	234773373	0.0141364	0.00217403	7.89951e-11	0.642584	A	G	-0.07489	0.03027	0.0133801	0.6091	A	G	43751
		rs4803818	19	45914283	0.0417009	0.00686676	1.29999e-09	0.023044	T	C	-0.02512	0.09283	0.7867	0.02652	T	C	43751
		rs546240	11	30533622	-0.0118734	0.00214585	3.09999e-08	0.619967	T	C	-0.009731	0.02969	0.7431	0.6161	T	C	43751
		rs556107	1	234853059	0.0358479	0.00207937	1.29987e-66	0.523242	T	C	-0.07896	0.02926	0.00696803	0.5433	T	C	43751
		rs55637835	1	55466303	-0.018802	0.00323408	6.1e-09	0.120855	T	C	0.001771	0.05149	0.9726	0.09751	T	C	43751
		rs55714927	17	7080316	-0.0321831	0.00264686	5.10035e-34	0.190338	T	C	0.0615	0.03776	0.1034	0.1885	T	C	43751
		rs55831924	8	145031968	0.0182553	0.00217539	4.79954e-17	0.361347	T	C	-0.002999	0.03024	0.921	0.3416	T	C	43751
		rs57754494	1	110241316	0.0264394	0.00351614	5.50047e-14	0.115557	A	G	-0.07185	0.04593	0.1178	0.1549	A	G	43751
		rs581080	9	15305378	0.0185579	0.00270151	6.4003e-12	0.818992	C	G	-0.01385	0.03703	0.7086	0.8132	C	G	43751
		rs58148580	4	124758773	0.0214934	0.00332019	9.60064e-11	0.10978	T	C	0.004143	0.04507	0.9267	0.1155	T	C	43751
		rs5849920	3	69820400	-0.0146084	0.00224287	7.39946e-11	0.363839	G	GT	-0.01049	0.03235	0.745799	0.4231	G	GT	43751
		rs59328596	8	21928227	-0.0210021	0.00292183	6.59933e-13	0.148104	A	G	0.02789	0.04361	0.5224	0.1334	A	G	43751
		rs6072279	20	39755154	0.0292319	0.00208189	8.69961e-45	0.473669	A	G	0.03645	0.02848	0.2007	0.4527	A	G	43751
		rs6073958	20	44551855	0.0423193	0.00260555	2.49977e-59	0.198642	C	T	-0.01573	0.03593	0.661601	0.197	C	T	43751
		rs6129620	20	39144286	-0.0253099	0.00223276	8.69961e-30	0.338295	A	T	-0.0125	0.0314	0.690501	0.3279	A	T	43751
		rs62119267	19	45134682	-0.33464	0.00708026	1e-200	0.022316	C	A	0.1379	0.1048	0.1884	0.02008	C	A	43751
		rs62122481	2	21216815	0.0841137	0.00214492	1e-200	0.376906	A	C	0.04378	0.0303	0.1485	0.367	A	C	43751
		rs6426328	1	246891260	0.0122017	0.00207321	4e-09	0.489784	T	G	-0.01953	0.02899	0.5006	0.4857	T	G	43751
		rs6475606	9	22081850	-0.017332	0.00207721	7.19946e-17	0.484473	T	C	-0.02877	0.02862	0.3147	0.466	T	C	43751
		rs6560499	9	78730766	-0.0121606	0.00211507	8.99995e-09	0.575961	A	G	0.01809	0.02941	0.5385	0.5769	A	G	43751
		rs6602909	13	114551993	0.021441	0.0022203	4.60045e-22	0.327566	C	T	0.04541	0.03096	0.1425	0.3519	C	T	43751
		rs6657811	1	109807283	-0.127721	0.00308568	1e-200	0.129938	T	A	-0.04897	0.04415	0.2674	0.1194	T	A	43751
		rs6667939	1	198994619	0.0141028	0.00231955	1.2e-09	0.71873	T	C	-0.03485	0.03224	0.2798	0.7064	T	C	43751
		rs6689611	1	109831268	-0.132408	0.00950251	3.90032e-44	0.012374	A	G	-0.05139	0.1362	0.7059	0.01083	A	G	43751
		rs67038483	21	33096103	0.0278083	0.0050196	2.99999e-08	0.044994	T	C	0.02228	0.07303	0.7603	0.05207	T	C	43751
		rs6874202	5	156391628	0.0312135	0.00215543	1.59993e-47	0.634225	C	T	0.01093	0.03032	0.7186	0.6334	C	T	43751
		rs6940814	6	42924932	-0.0199476	0.00210823	2.99985e-21	0.587465	G	A	0.01351	0.02893	0.6406	0.5608	G	A	43751
		rs7012637	8	9173209	0.0200133	0.00209504	1.29987e-21	0.473809	A	G	-0.001362	0.03167	0.9657	0.4654	A	G	43751
		rs7108486	11	5677158	-0.0428485	0.00689551	5.19996e-10	0.023722	C	T	0.009956	0.1038	0.9236	0.02101	C	T	43751
		rs71311871	3	58420613	-0.0263353	0.00377144	2.90001e-12	0.08307	G	A	-0.004545	0.05109	0.9291	0.09783	G	A	43751
		rs7249565	19	11302807	0.0145524	0.00208362	2.90001e-12	0.41494	A	G	-0.02151	0.02966	0.4684	0.4262	A	G	43751
		rs72631343	17	67191270	-0.0278921	0.00310009	2.29985e-19	0.128891	G	C	-0.1164	0.04404	0.00820503	0.1341	G	C	43751
		rs72663045	4	74177397	0.0423576	0.00734377	8e-09	0.020719	G	T	0.03319	0.1029	0.746899	0.017	G	T	43751
		rs72823013	10	115786233	-0.0228563	0.00313773	3.19963e-13	0.126195	A	G	-0.03154	0.0501	0.5277	0.1131	A	G	43751
		rs72848251	6	32601288	0.0348659	0.0026847	1.50003e-38	0.195485	A	G	0.0202	0.03592	0.574	0.1957	A	G	43751
		rs73075609	20	5580789	0.0486153	0.00647857	6.20012e-14	0.026797	T	C	0.1656	0.1111	0.1361	0.01781	T	C	43751
		rs74454529	17	17432220	0.0282637	0.00439664	1.29999e-10	0.05994	A	G	-0.0002817	0.05685	0.996	0.08007	A	G	43751
		rs75331444	2	44069772	-0.0903607	0.00418412	1.99986e-103	0.065607	A	G	0.05189	0.0573	0.3651	0.06541	A	G	43751
		rs7569317	2	203527979	0.0180783	0.0020715	2.60016e-18	0.530625	C	T	0.02705	0.02885	0.3485	0.5089	C	T	43751
		rs7590687	2	44077225	-0.0430516	0.00398578	3.40017e-27	0.923067	C	T	0.153	0.06526	0.0190599	0.9299	C	T	43751
		rs7603427	2	204317553	0.0135724	0.00207851	6.59933e-11	0.53344	T	C	0.02112	0.02894	0.4655	0.5398	T	C	43751
		rs76186504	1	109840169	-0.11643	0.0066216	3.29989e-69	0.025023	T	C	-0.07031	0.09417	0.4553	0.0281	T	C	43751
		rs77083979	1	62930106	-0.0185253	0.0030889	2e-09	0.13275	A	G	-0.02606	0.04325	0.5469	0.1169	A	G	43751
		rs7734476	5	122848876	0.019942	0.00208686	1.20005e-21	0.550001	A	G	-0.01941	0.029	0.5033	0.5658	A	G	43751
		rs7746081	6	16126934	-0.0227685	0.00225861	6.70039e-24	0.30414	A	G	0.07514	0.03096	0.01523	0.3444	A	G	43751
		rs77498041	11	66183801	-0.0162677	0.00265126	8.50002e-10	0.19111	A	G	0.03845	0.0371	0.3	0.1754	A	G	43751
		rs77542162	17	67081278	0.115967	0.00701839	2.49977e-61	0.022483	G	A	0.146	0.1068	0.1715	0.01594	G	A	43751
		rs79149284	19	45513854	0.0335656	0.00533765	3.2e-10	0.038377	T	C	-0.05766	0.08823	0.5134	0.02849	T	C	43751
		rs79220007	6	26098474	-0.0537922	0.00390806	4.19952e-43	0.076094	C	T	-0.1065	0.06272	0.0895509	0.05546	C	T	43751
		rs8016418	14	70798289	0.0197194	0.00214984	4.60045e-20	0.374825	A	T	0.007518	0.02992	0.8016	0.3502	A	T	43751
		rs80276949	10	52373245	0.0419216	0.00699731	2.1e-09	0.022675	A	G	0.05726	0.1215	0.6375	0.01776	A	G	43751
		rs8107974	19	19388500	-0.0908575	0.00388309	4.4978e-121	0.075757	T	A	0.008365	0.05432	0.8776	0.07786	T	A	43751
		rs9297994	8	59392324	-0.0291083	0.00220081	6.20012e-40	0.664535	A	G	-0.08726	0.02996	0.00358303	0.6577	A	G	43751
		rs9482772	6	127446790	0.0177235	0.00208937	2.19989e-17	0.448075	C	T	0.07249	0.02911	0.01278	0.4589	C	T	43751
		rs9496567	6	100602753	-0.0190492	0.00242335	3.80014e-15	0.243555	A	G	-0.009885	0.03615	0.7845	0.2345	A	G	43751
		rs9616822	22	50840573	0.0159299	0.00218001	2.70023e-13	0.351376	A	G	0.009468	0.03002	0.752501	0.364	A	G	43751
		rs964184	11	116648917	-0.0765255	0.00305668	2.50035e-138	0.86677	C	G	0.0321	0.04179	0.4424	0.8735	C	G	43751
		rs969075	20	17792323	0.0138101	0.00221388	4.39997e-10	0.664927	C	T	0.03804	0.03196	0.2339	0.6689	C	T	43751
		rs9834932	3	32535382	-0.0317059	0.00365151	3.90032e-18	0.088856	G	A	-0.04457	0.05369	0.4065	0.08324	G	A	43751
		rs9894946	17	7571080	-0.0171431	0.00289199	3.09999e-09	0.841118	G	A	0.07431	0.03998	0.0630406	0.8363	G	A	43751
High grade and low grade serous ovarian cancer		rs1003533	5	131755651	-0.0200281	0.00266165	5.30029e-14	0.188327	T	C	-0.03184	0.01898	0.093519	0.2009	T	C	54990
		rs10087526	8	55433151	0.0187619	0.00260759	6.20012e-13	0.198764	G	T	0.03868	0.01959	0.0483103	0.1897	G	T	54990
		rs10127775	1	230295789	-0.0233243	0.00212188	4.19952e-28	0.60619	T	A	-0.01051	0.01615	0.5153	0.6025	T	A	54990
		rs10151436	14	73616095	-0.0189374	0.00330287	9.80009e-09	0.1121	T	A	-0.02734	0.02466	0.2675	0.1129	T	A	54990
		rs10201242	2	158464849	-0.0226288	0.00397212	1.2e-08	0.073779	A	G	0.02308	0.02969	0.4371	0.08094	A	G	54990
		rs10448340	9	139320069	-0.0170557	0.00223016	1.99986e-14	0.319766	G	T	-0.01178	0.01664	0.4787	0.3134	G	T	54990
		rs10794579	10	124686656	0.0137267	0.00210335	6.79986e-11	0.575021	C	T	-0.006039	0.01549	0.696599	0.5741	C	T	54990
		rs10832963	11	18664241	0.0219536	0.00238777	3.80014e-20	0.744199	G	T	-0.02664	0.01801	0.139	0.7334	G	T	54990
		rs10953298	7	100216773	-0.0170824	0.00245825	3.69999e-12	0.236254	T	C	-0.005766	0.01807	0.749701	0.2495	T	C	54990
		rs11099097	4	81167309	-0.0161746	0.00229432	1.80011e-12	0.291413	T	C	0.006516	0.01763	0.7117	0.3028	T	C	54990
		rs111928762	1	55694188	0.0516569	0.00532804	3.19963e-22	0.039955	G	A	0.03622	0.03798	0.3403	0.04541	G	A	54990
		rs112220485	17	40522713	0.0205179	0.0037343	3.89996e-08	0.085608	C	T	-0.05239	0.02953	0.0754206	0.08314	C	T	54990
		rs112758337	7	97977268	-0.0212571	0.00267849	2.09991e-15	0.185556	A	G	-0.01104	0.01993	0.5797	0.1862	A	G	54990
		rs113177823	3	132217703	-0.0412221	0.00464641	7.19946e-19	0.054098	A	G	-0.0308	0.03823	0.4205	0.06005	A	G	54990
		rs114165349	1	27021913	0.0903258	0.00692945	7.70016e-39	0.023148	C	G	0.01801	0.05204	0.729201	0.02714	C	G	54990
		rs11568318	2	234665498	0.0288066	0.0041573	4.19952e-12	0.066251	A	C	-0.05953	0.03266	0.0683392	0.05285	A	C	54990
		rs115692156	2	21077208	-0.11153	0.0118551	5.10035e-21	0.00884	G	A	-0.01616	0.0947	0.8645	0.01083	G	A	54990
		rs11591147	1	55505647	-0.345954	0.00790085	1e-200	0.017452	T	G	0.01618	0.06395	0.8003	0.01574	T	G	54990
		rs11601507	11	5701074	0.0414121	0.004036	1.10002e-24	0.069438	A	C	-0.0961	0.03308	0.00366801	0.06662	A	C	54990
		rs116093870	10	103984390	0.0261595	0.0041275	2.30001e-10	0.06791	C	T	-0.04793	0.03259	0.1414	0.0553	C	T	54990
		rs11621792	14	24871926	0.0210752	0.00210348	1.29987e-23	0.452905	T	C	-0.02023	0.01597	0.2051	0.4413	T	C	54990
		rs116734477	5	52095024	-0.0633493	0.00526644	2.49977e-33	0.040814	T	C	0.03243	0.0432	0.4529	0.03301	T	C	54990
		rs11673631	19	45225423	0.0390031	0.00513811	3.19963e-14	0.043425	C	G	0.008533	0.04691	0.8557	0.03735	C	G	54990
		rs11709868	3	142648844	-0.015551	0.00228244	9.49948e-12	0.297035	T	G	-0.02634	0.01722	0.1262	0.2838	T	G	54990
		rs117733303	6	160922870	0.0864463	0.00771098	3.59998e-29	0.01842	G	A	0.02929	0.05952	0.6227	0.01855	G	A	54990
		rs118039278	6	160985526	0.0868026	0.00387054	2.19786e-111	0.078706	A	G	0.02504	0.03071	0.4149	0.06324	A	G	54990
		rs11901691	2	43850522	0.0142576	0.00211213	1.50003e-11	0.577074	A	C	0.03439	0.01542	0.0256998	0.5685	A	C	54990
		rs12046278	1	10799577	-0.0156231	0.00217266	6.4003e-13	0.34509	C	T	-0.02267	0.01663	0.173	0.367	C	T	54990
		rs12054451	3	122064369	0.0159506	0.00238162	2.09991e-11	0.259497	G	T	0.01349	0.01732	0.436	0.255	G	T	54990
		rs12078100	1	16512586	0.0152136	0.00213952	1.20005e-12	0.623091	G	C	0.00854	0.0158	0.5888	0.6258	G	C	54990
		rs12208357	6	160543148	0.0629791	0.0040818	1e-53	0.07008	T	C	-0.02603	0.02878	0.3657	0.07452	T	C	54990
		rs1229984	4	100239319	0.0385152	0.00631264	1.09999e-09	0.97281	C	T	-0.111	0.03954	0.00500403	0.9622	C	T	54990
		rs12469941	2	135629927	0.0134202	0.00209668	1.5e-10	0.400959	T	C	-0.01011	0.01606	0.529	0.4584	T	C	54990
		rs12471768	2	64928603	0.0139101	0.00226938	8.79995e-10	0.704041	C	T	-0.01576	0.01698	0.3534	0.6989	C	T	54990
		rs1250258	2	216300185	0.0141509	0.00235577	1.89998e-09	0.736741	T	C	-0.0286	0.01737	0.0997608	0.7405	T	C	54990
		rs12597418	16	71855220	0.0182198	0.00215637	2.90001e-17	0.368086	A	G	0.006988	0.01619	0.666099	0.3399	A	G	54990
		rs1260326	2	27730940	-0.0495555	0.00211469	1.90108e-121	0.604525	C	T	0.0182	0.01569	0.246	0.6093	C	T	54990
		rs12603290	17	45650196	-0.0288448	0.00207989	9.79941e-44	0.514724	C	T	0.0004516	0.01523	0.9763	0.5318	C	T	54990
		rs12691088	19	45418486	0.246111	0.00769582	1e-200	0.02091	A	G	-0.02177	0.05257	0.6788	0.02842	A	G	54990
		rs1277762	10	18494666	0.0171563	0.00286751	2.19999e-09	0.843312	T	C	-0.01545	0.02097	0.4613	0.8375	T	C	54990
		rs12916	5	74656539	0.0549288	0.00212005	5.19996e-148	0.400485	C	T	0.02431	0.01544	0.1152	0.4229	C	T	54990
		rs13076933	3	12327431	-0.0182624	0.00238248	1.80011e-14	0.259424	G	T	0.002938	0.01755	0.867	0.2618	G	T	54990
		rs13108218	4	3443931	-0.0229367	0.00215262	1.59993e-26	0.614849	G	A	-0.008418	0.0162	0.6034	0.6125	G	A	54990
		rs13230111	7	130437124	-0.0138317	0.00207813	2.80027e-11	0.492349	G	A	-0.01226	0.0157	0.4347	0.4882	G	A	54990
		rs13247874	7	73010442	-0.0215939	0.00261336	1.39991e-16	0.197154	T	C	0.001617	0.02035	0.9367	0.1749	T	C	54990
		rs13379043	14	74250126	-0.0143675	0.00235876	1.09999e-09	0.280473	C	T	-0.03025	0.01818	0.0961192	0.2882	C	T	54990
		rs13389219	2	165528876	-0.0161286	0.00211805	2.60016e-14	0.392571	T	C	-0.02784	0.01555	0.0734193	0.4015	T	C	54990
		rs1358980	6	43764551	0.0149035	0.00209447	1.10002e-12	0.483147	T	C	-0.0159	0.01526	0.2976	0.4863	T	C	54990
		rs13702	8	19824492	-0.0295019	0.00229451	7.8001e-38	0.287911	C	T	-0.02026	0.01686	0.2295	0.2949	C	T	54990
		rs138026891	2	21086334	-0.0687023	0.0101987	1.59993e-11	0.010569	T	C	0.1535	0.07546	0.0419701	0.01077	T	C	54990
		rs138354	22	41272143	-0.0120708	0.00208392	6.90001e-09	0.534598	C	T	-0.007033	0.01523	0.6443	0.5219	C	T	54990
		rs138692741	19	45467132	0.0714986	0.00568647	2.99985e-36	0.035781	T	C	-0.001867	0.04591	0.9676	0.04503	T	C	54990
		rs141469619	11	116714293	0.0785766	0.011117	1.59993e-12	0.00989	G	A	-0.09501	0.09241	0.3039	0.01054	G	A	54990
		rs143020224	19	11187324	-0.165274	0.0031786	1e-200	0.118569	G	C	0.0006222	0.02427	0.9795	0.1088	G	C	54990
		rs144926613	1	182125704	-0.0145634	0.00220815	4.19952e-11	0.671796	T	TTGGAGGGCAGACTAGCCCAGGCCC	-0.005508	0.01671	0.7417	0.6813	T	TTGGAGGGCAGACTAGCCCAGGCCC	54990
		rs145730801	14	94768196	0.0374641	0.00515235	3.59998e-13	0.044385	C	T	0.0385	0.03899	0.3234	0.04958	C	T	54990
		rs146534110	6	160578069	0.0667337	0.00906368	1.80011e-13	0.013315	T	G	-0.006004	0.06899	0.9306	0.01472	T	G	54990
		rs147539187	6	11839042	-0.0227347	0.00398012	1.09999e-08	0.073744	G	C	-8.233e-05	0.03291	0.998	0.06674	G	C	54990
		rs148150904	2	109064447	0.0159241	0.00263918	1.6e-09	0.189665	TTAAAG	T	0.02633	0.01974	0.1823	0.1728	TTAAAG	T	54990
		rs148601586	19	45346666	0.183504	0.00917667	5.90065e-89	0.013309	G	C	-0.142	0.09956	0.1537	0.007043	G	C	54990
		rs148933445	19	45302504	-0.573249	0.00759178	1e-200	0.021557	A	G	-0.02418	0.06134	0.6934	0.0157	A	G	54990
		rs150474434	2	118845121	-0.0343097	0.00345194	2.80027e-23	0.101399	A	G	-0.03412	0.02642	0.1965	0.1028	A	G	54990
		rs150503754	19	45579242	-0.0517861	0.00867735	2.39999e-09	0.014979	C	T	-0.1074	0.06836	0.1163	0.01935	C	T	54990
		rs150820726	19	45227155	0.0717565	0.0105629	1.10002e-11	0.010375	T	A	0.03909	0.07197	0.5871	0.01581	T	A	54990
		rs1556562	1	93034023	0.0159957	0.00247804	1.09999e-10	0.790018	T	G	0.02168	0.01904	0.2549	0.8034	T	G	54990
		rs1561139	16	56852822	-0.0131421	0.0021042	4.20001e-10	0.424334	T	G	0.0195	0.01578	0.2166	0.4278	T	G	54990
		rs17036085	1	109834039	-0.0684968	0.00943874	4.00037e-13	0.012178	G	A	-0.07346	0.06516	0.2596	0.02194	G	A	54990
		rs17050272	2	121306440	-0.0244302	0.00210465	3.80014e-31	0.40926	A	G	-0.002275	0.01601	0.887	0.4205	A	G	54990
		rs174564	11	61588305	-0.0450573	0.00218206	1e-94	0.348509	G	A	0.02209	0.0162	0.173	0.3376	G	A	54990
		rs17476364	10	71094504	-0.0209325	0.00334727	4e-10	0.108391	C	T	-0.04395	0.02707	0.1044	0.09461	C	T	54990
		rs17569873	20	62896110	0.0183445	0.00259488	1.59993e-12	0.201289	T	C	0.002364	0.02119	0.9112	0.1883	T	C	54990
		rs1801689	17	64210580	0.0646379	0.00603967	9.8992e-27	0.030529	C	A	-0.0003698	0.04338	0.9932	0.03355	C	A	54990
		rs183130	16	56991363	-0.0478017	0.00222241	1.30017e-102	0.323911	T	C	0.01244	0.0163	0.4453	0.3152	T	C	54990
		rs188608977	1	109725404	0.0621212	0.0103688	2.1e-09	0.010581	T	G	0.1047	0.07878	0.1839	0.009687	T	G	54990
		rs1888488	21	40686521	0.0173586	0.00210255	1.50003e-16	0.565289	T	C	-0.03384	0.01542	0.0282098	0.5829	T	C	54990
		rs200046586	19	45241248	0.412271	0.00778939	1e-200	0.981247	C	CA	-0.02571	0.05763	0.6555	0.98192	C	CA	54990
		rs2043085	15	58680954	-0.0193562	0.00213525	1.20005e-19	0.612252	C	T	-0.002256	0.01596	0.8876	0.625	C	T	54990
		rs2068888	10	94839642	-0.0241729	0.00208746	5.19996e-31	0.4508	A	G	-0.007043	0.01522	0.643501	0.4613	A	G	54990
		rs2073547	7	44582331	0.0312042	0.00266416	1.10002e-31	0.183953	G	A	0.0162	0.02001	0.4182	0.2012	G	A	54990
		rs2137234	4	26080549	0.0152817	0.00262327	5.69994e-09	0.195281	C	T	0.02093	0.01953	0.2837	0.2124	C	T	54990
		rs2199048	17	73868288	-0.0132194	0.00224306	3.79997e-09	0.313756	G	A	-0.002422	0.01698	0.8865	0.3266	G	A	54990
		rs2238162	13	32959199	-0.0226439	0.00208185	1.50003e-27	0.522997	T	C	-0.02426	0.01525	0.1117	0.5145	T	C	54990
		rs224391	20	34107160	-0.0174615	0.00248326	1.99986e-12	0.227492	C	G	0.01049	0.01783	0.5563	0.2294	C	G	54990
		rs2256814	20	62373983	0.0145175	0.00261621	2.90001e-08	0.197913	A	G	0.02884	0.01943	0.1378	0.1933	A	G	54990
		rs2287622	2	169830328	-0.0203449	0.00211842	7.70016e-22	0.602775	G	A	-0.005651	0.016	0.723901	0.5981	G	A	54990
		rs2618566	20	17844684	-0.0303008	0.00219303	1.99986e-43	0.659901	T	G	-0.02104	0.01712	0.2191	0.6437	T	G	54990
		rs2737263	8	116667539	-0.0185263	0.00231348	1.20005e-15	0.280253	T	G	-0.03934	0.01726	0.0226699	0.2779	T	G	54990
		rs2738447	19	11227480	0.0436273	0.00209036	9.8992e-97	0.592706	C	A	0.005663	0.01543	0.7136	0.5834	C	A	54990
		rs2761311	10	95052021	0.012077	0.00211012	1e-08	0.571902	T	C	0.01485	0.01544	0.3362	0.5553	T	C	54990
		rs278981	4	40428010	0.0148256	0.00239561	6.1e-10	0.758151	C	T	0.02562	0.02201	0.2445	0.7567	C	T	54990
		rs2807854	1	221029841	0.0162948	0.00220437	1.39991e-13	0.671334	C	T	-0.003109	0.01624	0.8482	0.6655	C	T	54990
		rs28406917	7	21449451	0.0134005	0.00210735	2e-10	0.427571	T	C	-0.001532	0.01562	0.9219	0.4102	T	C	54990
		rs28590710	5	71932487	-0.0177486	0.00273845	9.09913e-11	0.196795	A	G	-0.01471	0.02065	0.4763	0.1936	A	G	54990
		rs28601761	8	126500031	-0.07256	0.00212854	1e-200	0.418842	G	C	0.005057	0.01574	0.748001	0.4138	G	C	54990
		rs28814720	8	141988687	0.0117382	0.00214286	4.30002e-08	0.519754	G	A	-0.01562	0.01591	0.3261	0.5023	G	A	54990
		rs34042070	16	72101525	0.0494204	0.00267088	1.9002e-76	0.187904	G	C	-0.01274	0.01907	0.5041	0.2017	G	C	54990
		rs34596921	1	25773708	0.0292255	0.00212054	3.29989e-43	0.579898	T	TA	-0.005751	0.01568	0.7137	0.5854	T	TA	54990
		rs35081008	19	58662235	-0.0311143	0.00290126	7.8001e-27	0.148139	T	C	-0.01742	0.02179	0.4241	0.1612	T	C	54990
		rs35583283	8	18254509	0.0160188	0.00286821	2.30001e-08	0.155243	C	G	0.05971	0.02105	0.00456499	0.1612	C	G	54990
		rs35764292	2	21477029	0.0509038	0.00532869	1.29987e-21	0.040457	G	A	-0.0732	0.04154	0.0780297	0.04043	G	A	54990
		rs35980001	15	58722590	-0.0244043	0.00255807	1.39991e-21	0.786526	G	GC	-0.01624	0.01893	0.3908	0.7951	G	GC	54990
		rs3746337	20	25208272	0.0156368	0.00207666	5.10035e-14	0.489153	T	C	-0.003599	0.01532	0.8143	0.4902	T	C	54990
		rs375972689	19	45360488	0.208536	0.0100741	3.50026e-95	0.010683	G	T	0.0951	0.0646	0.141	0.01796	G	T	54990
		rs3780181	9	2640759	-0.0259729	0.00417003	4.70002e-10	0.067627	G	A	0.002735	0.03132	0.9304	0.06102	G	A	54990
		rs3822855	6	116316882	0.0148392	0.00211668	2.39994e-12	0.401636	T	G	-0.001182	0.01564	0.9398	0.4259	T	G	54990
		rs3823376	6	29944184	0.0164137	0.00207374	2.49977e-15	0.502185	T	C	0.02352	0.01522	0.1224	0.4746	T	C	54990
		rs3860846	8	126631687	0.0138403	0.00235387	4.09996e-09	0.275298	T	C	-0.03085	0.01825	0.0908804	0.267	T	C	54990
		rs4052908	6	139842576	-0.012576	0.00217168	7.00003e-09	0.636165	AATT	A	0.01591	0.01578	0.3134	0.6152	AATT	A	54990
		rs4307732	11	126244955	0.0481874	0.00338596	5.79963e-46	0.105893	A	G	0.01194	0.02468	0.6285	0.1146	A	G	54990
		rs4470903	7	21604916	0.0345326	0.00253303	2.60016e-42	0.214994	G	C	-0.03032	0.01919	0.1141	0.2061	G	C	54990
		rs454715	19	49114236	-0.0235286	0.0020918	2.39994e-29	0.582689	G	T	0.02045	0.01569	0.1923	0.6132	G	T	54990
		rs45537841	7	87110640	-0.0158986	0.00270418	4.09996e-09	0.180708	T	C	0.06087	0.01987	0.00219099	0.1811	T	C	54990
		rs4671050	2	62988169	-0.0196981	0.00222973	1e-18	0.316138	T	G	0.0009953	0.0162	0.951	0.3307	T	G	54990
		rs4687614	3	52492085	0.0269271	0.0045666	3.69999e-09	0.945247	A	G	-0.05161	0.03369	0.1256	0.9432	A	G	54990
		rs4689088	4	7222253	0.0124572	0.00214057	5.89997e-09	0.618684	A	G	-0.01873	0.01562	0.2306	0.6063	A	G	54990
		rs472495	1	55521313	0.0407634	0.00217172	1.29987e-78	0.649019	T	G	0.01749	0.01657	0.2912	0.6408	T	G	54990
		rs4782568	16	83980529	-0.0182854	0.00210073	3.19963e-18	0.450839	G	C	-0.009872	0.01736	0.5696	0.4538	G	C	54990
		rs478975	1	234773373	0.0141364	0.00217403	7.89951e-11	0.642584	A	G	-0.003884	0.0162	0.8105	0.6091	A	G	54990
		rs4803818	19	45914283	0.0417009	0.00686676	1.29999e-09	0.023044	T	C	-0.02155	0.04928	0.661899	0.02652	T	C	54990
		rs546240	11	30533622	-0.0118734	0.00214585	3.09999e-08	0.619967	T	C	0.02127	0.01583	0.179	0.6161	T	C	54990
		rs556107	1	234853059	0.0358479	0.00207937	1.29987e-66	0.523242	T	C	-0.02536	0.01566	0.1054	0.5433	T	C	54990
		rs55637835	1	55466303	-0.018802	0.00323408	6.1e-09	0.120855	T	C	-0.007808	0.02756	0.777	0.09751	T	C	54990
		rs55714927	17	7080316	-0.0321831	0.00264686	5.10035e-34	0.190338	T	C	-0.0006931	0.02039	0.9729	0.1885	T	C	54990
		rs55831924	8	145031968	0.0182553	0.00217539	4.79954e-17	0.361347	T	C	0.008708	0.01614	0.589599	0.3416	T	C	54990
		rs57754494	1	110241316	0.0264394	0.00351614	5.50047e-14	0.115557	A	G	-0.008096	0.02415	0.7374	0.1549	A	G	54990
		rs581080	9	15305378	0.0185579	0.00270151	6.4003e-12	0.818992	C	G	-0.03383	0.01962	0.0849709	0.8132	C	G	54990
		rs58148580	4	124758773	0.0214934	0.00332019	9.60064e-11	0.10978	T	C	0.005525	0.02391	0.8173	0.1155	T	C	54990
		rs5849920	3	69820400	-0.0146084	0.00224287	7.39946e-11	0.363839	G	GT	0.01609	0.01726	0.3514	0.4231	G	GT	54990
		rs59328596	8	21928227	-0.0210021	0.00292183	6.59933e-13	0.148104	A	G	-0.000752	0.02341	0.9744	0.1334	A	G	54990
		rs6072279	20	39755154	0.0292319	0.00208189	8.69961e-45	0.473669	A	G	-0.005545	0.01524	0.715899	0.4527	A	G	54990
		rs6073958	20	44551855	0.0423193	0.00260555	2.49977e-59	0.198642	C	T	0.01463	0.01905	0.4424	0.197	C	T	54990
		rs6129620	20	39144286	-0.0253099	0.00223276	8.69961e-30	0.338295	A	T	-0.00375	0.01672	0.8226	0.3279	A	T	54990
		rs62119267	19	45134682	-0.33464	0.00708026	1e-200	0.022316	C	A	0.0592	0.05753	0.3035	0.02008	C	A	54990
		rs62122481	2	21216815	0.0841137	0.00214492	1e-200	0.376906	A	C	0.006445	0.01626	0.691801	0.367	A	C	54990
		rs6426328	1	246891260	0.0122017	0.00207321	4e-09	0.489784	T	G	0.01014	0.01548	0.5124	0.4857	T	G	54990
		rs6475606	9	22081850	-0.017332	0.00207721	7.19946e-17	0.484473	T	C	-0.00179	0.01529	0.9068	0.466	T	C	54990
		rs6560499	9	78730766	-0.0121606	0.00211507	8.99995e-09	0.575961	A	G	0.005344	0.01566	0.7329	0.5769	A	G	54990
		rs6602909	13	114551993	0.021441	0.0022203	4.60045e-22	0.327566	C	T	-0.01775	0.01662	0.2855	0.3519	C	T	54990
		rs6657811	1	109807283	-0.127721	0.00308568	1e-200	0.129938	T	A	-0.0106	0.0233	0.649201	0.1194	T	A	54990
		rs6667939	1	198994619	0.0141028	0.00231955	1.2e-09	0.71873	T	C	-0.005136	0.01727	0.766099	0.7064	T	C	54990
		rs6689611	1	109831268	-0.132408	0.00950251	3.90032e-44	0.012374	A	G	0.02687	0.07033	0.702499	0.01083	A	G	54990
		rs67038483	21	33096103	0.0278083	0.0050196	2.99999e-08	0.044994	T	C	0.08074	0.03845	0.0357298	0.05207	T	C	54990
		rs6874202	5	156391628	0.0312135	0.00215543	1.59993e-47	0.634225	C	T	0.01746	0.01617	0.2803	0.6334	C	T	54990
		rs6940814	6	42924932	-0.0199476	0.00210823	2.99985e-21	0.587465	G	A	-0.002508	0.0154	0.8706	0.5608	G	A	54990
		rs7012637	8	9173209	0.0200133	0.00209504	1.29987e-21	0.473809	A	G	0.002375	0.01689	0.8882	0.4654	A	G	54990
		rs7108486	11	5677158	-0.0428485	0.00689551	5.19996e-10	0.023722	C	T	0.04315	0.05512	0.4337	0.02101	C	T	54990
		rs71311871	3	58420613	-0.0263353	0.00377144	2.90001e-12	0.08307	G	A	-0.002227	0.02722	0.9348	0.09783	G	A	54990
		rs7249565	19	11302807	0.0145524	0.00208362	2.90001e-12	0.41494	A	G	0.007069	0.01577	0.654	0.4262	A	G	54990
		rs72631343	17	67191270	-0.0278921	0.00310009	2.29985e-19	0.128891	G	C	-0.01565	0.0228	0.4926	0.1341	G	C	54990
		rs72663045	4	74177397	0.0423576	0.00734377	8e-09	0.020719	G	T	0.08133	0.05345	0.1281	0.017	G	T	54990
		rs72823013	10	115786233	-0.0228563	0.00313773	3.19963e-13	0.126195	A	G	0.03243	0.02631	0.2181	0.1131	A	G	54990
		rs72848251	6	32601288	0.0348659	0.0026847	1.50003e-38	0.195485	A	G	-0.06003	0.01938	0.001948	0.1957	A	G	54990
		rs73075609	20	5580789	0.0486153	0.00647857	6.20012e-14	0.026797	T	C	-0.01157	0.06263	0.8534	0.01781	T	C	54990
		rs74454529	17	17432220	0.0282637	0.00439664	1.29999e-10	0.05994	A	G	0.0198	0.02985	0.5072	0.08007	A	G	54990
		rs75331444	2	44069772	-0.0903607	0.00418412	1.99986e-103	0.065607	A	G	-0.009866	0.03083	0.7489	0.06541	A	G	54990
		rs7569317	2	203527979	0.0180783	0.0020715	2.60016e-18	0.530625	C	T	0.04493	0.01539	0.00351399	0.5089	C	T	54990
		rs7590687	2	44077225	-0.0430516	0.00398578	3.40017e-27	0.923067	C	T	-0.0498	0.0333	0.1347	0.9299	C	T	54990
		rs7603427	2	204317553	0.0135724	0.00207851	6.59933e-11	0.53344	T	C	0.003765	0.01537	0.8064	0.5398	T	C	54990
		rs76186504	1	109840169	-0.11643	0.0066216	3.29989e-69	0.025023	T	C	-0.02997	0.04961	0.5457	0.0281	T	C	54990
		rs77083979	1	62930106	-0.0185253	0.0030889	2e-09	0.13275	A	G	-0.07133	0.02328	0.00218102	0.1169	A	G	54990
		rs7734476	5	122848876	0.019942	0.00208686	1.20005e-21	0.550001	A	G	-0.005677	0.01542	0.712801	0.5658	A	G	54990
		rs7746081	6	16126934	-0.0227685	0.00225861	6.70039e-24	0.30414	A	G	0.003578	0.01662	0.8296	0.3444	A	G	54990
		rs77498041	11	66183801	-0.0162677	0.00265126	8.50002e-10	0.19111	A	G	-0.008444	0.01996	0.6723	0.1754	A	G	54990
		rs77542162	17	67081278	0.115967	0.00701839	2.49977e-61	0.022483	G	A	0.02836	0.05906	0.6311	0.01594	G	A	54990
		rs79149284	19	45513854	0.0335656	0.00533765	3.2e-10	0.038377	T	C	-0.04083	0.04718	0.3868	0.02849	T	C	54990
		rs79220007	6	26098474	-0.0537922	0.00390806	4.19952e-43	0.076094	C	T	-0.02523	0.03282	0.4421	0.05546	C	T	54990
		rs8016418	14	70798289	0.0197194	0.00214984	4.60045e-20	0.374825	A	T	-0.008855	0.01601	0.5801	0.3502	A	T	54990
		rs80276949	10	52373245	0.0419216	0.00699731	2.1e-09	0.022675	A	G	0.01217	0.0662	0.8542	0.01776	A	G	54990
		rs8107974	19	19388500	-0.0908575	0.00388309	4.4978e-121	0.075757	T	A	0.03174	0.02886	0.2714	0.07786	T	A	54990
		rs9297994	8	59392324	-0.0291083	0.00220081	6.20012e-40	0.664535	A	G	0.001663	0.0161	0.9177	0.6577	A	G	54990
		rs9482772	6	127446790	0.0177235	0.00208937	2.19989e-17	0.448075	C	T	0.01292	0.01555	0.406	0.4589	C	T	54990
		rs9496567	6	100602753	-0.0190492	0.00242335	3.80014e-15	0.243555	A	G	0.02392	0.01916	0.2118	0.2345	A	G	54990
		rs9616822	22	50840573	0.0159299	0.00218001	2.70023e-13	0.351376	A	G	-0.01557	0.01606	0.3323	0.364	A	G	54990
		rs964184	11	116648917	-0.0765255	0.00305668	2.50035e-138	0.86677	C	G	-0.004061	0.02203	0.8538	0.8735	C	G	54990
		rs969075	20	17792323	0.0138101	0.00221388	4.39997e-10	0.664927	C	T	0.01737	0.01692	0.3048	0.6689	C	T	54990
		rs9834932	3	32535382	-0.0317059	0.00365151	3.90032e-18	0.088856	G	A	-0.03705	0.02879	0.1982	0.08324	G	A	54990
		rs9894946	17	7571080	-0.0171431	0.00289199	3.09999e-09	0.841118	G	A	-0.02269	0.02084	0.2762	0.8363	G	A	54990
Serous ovarian cancer: low grade and low malignant potential		rs1003533	5	131755651	-0.0200281	0.00266165	5.30029e-14	0.188327	T	C	-0.03798	0.036	0.2915	0.2009	T	C	43907
		rs10087526	8	55433151	0.0187619	0.00260759	6.20012e-13	0.198764	G	T	-0.03493	0.03711	0.3465	0.1897	G	T	43907
		rs10127775	1	230295789	-0.0233243	0.00212188	4.19952e-28	0.60619	T	A	-0.04845	0.0302	0.1087	0.6025	T	A	43907
		rs10151436	14	73616095	-0.0189374	0.00330287	9.80009e-09	0.1121	T	A	-0.03278	0.04612	0.4772	0.1129	T	A	43907
		rs10201242	2	158464849	-0.0226288	0.00397212	1.2e-08	0.073779	A	G	0.004327	0.05645	0.9389	0.08094	A	G	43907
		rs10448340	9	139320069	-0.0170557	0.00223016	1.99986e-14	0.319766	G	T	-0.02437	0.0315	0.4392	0.3134	G	T	43907
		rs10794579	10	124686656	0.0137267	0.00210335	6.79986e-11	0.575021	C	T	0.03848	0.02921	0.1878	0.5741	C	T	43907
		rs10832963	11	18664241	0.0219536	0.00238777	3.80014e-20	0.744199	G	T	0.004677	0.03386	0.8901	0.7334	G	T	43907
		rs10953298	7	100216773	-0.0170824	0.00245825	3.69999e-12	0.236254	T	C	-0.03551	0.03413	0.2981	0.2495	T	C	43907
		rs11099097	4	81167309	-0.0161746	0.00229432	1.80011e-12	0.291413	T	C	0.07211	0.0329	0.02837	0.3028	T	C	43907
		rs111928762	1	55694188	0.0516569	0.00532804	3.19963e-22	0.039955	G	A	0.1054	0.0718	0.1421	0.04541	G	A	43907
		rs112220485	17	40522713	0.0205179	0.0037343	3.89996e-08	0.085608	C	T	-0.01188	0.05445	0.8272	0.08314	C	T	43907
		rs112758337	7	97977268	-0.0212571	0.00267849	2.09991e-15	0.185556	A	G	-0.01275	0.03742	0.733301	0.1862	A	G	43907
		rs113177823	3	132217703	-0.0412221	0.00464641	7.19946e-19	0.054098	A	G	-0.03139	0.07107	0.658701	0.06005	A	G	43907
		rs114165349	1	27021913	0.0903258	0.00692945	7.70016e-39	0.023148	C	G	0.03315	0.09865	0.736801	0.02714	C	G	43907
		rs11568318	2	234665498	0.0288066	0.0041573	4.19952e-12	0.066251	A	C	-0.1027	0.06075	0.09105	0.05285	A	C	43907
		rs115692156	2	21077208	-0.11153	0.0118551	5.10035e-21	0.00884	G	A	-0.1487	0.1813	0.4121	0.01083	G	A	43907
		rs11591147	1	55505647	-0.345954	0.00790085	1e-200	0.017452	T	G	0.1302	0.1154	0.2592	0.01574	T	G	43907
		rs11601507	11	5701074	0.0414121	0.004036	1.10002e-24	0.069438	A	C	0.06933	0.06073	0.2536	0.06662	A	C	43907
		rs116093870	10	103984390	0.0261595	0.0041275	2.30001e-10	0.06791	C	T	-0.06974	0.06057	0.2496	0.0553	C	T	43907
		rs11621792	14	24871926	0.0210752	0.00210348	1.29987e-23	0.452905	T	C	-0.046	0.02979	0.1226	0.4413	T	C	43907
		rs116734477	5	52095024	-0.0633493	0.00526644	2.49977e-33	0.040814	T	C	0.05396	0.07969	0.4983	0.03301	T	C	43907
		rs11673631	19	45225423	0.0390031	0.00513811	3.19963e-14	0.043425	C	G	-0.02444	0.09012	0.7863	0.03735	C	G	43907
		rs11709868	3	142648844	-0.015551	0.00228244	9.49948e-12	0.297035	T	G	-0.003408	0.03199	0.9152	0.2838	T	G	43907
		rs117733303	6	160922870	0.0864463	0.00771098	3.59998e-29	0.01842	G	A	-0.1846	0.1186	0.1196	0.01855	G	A	43907
		rs118039278	6	160985526	0.0868026	0.00387054	2.19786e-111	0.078706	A	G	0.002075	0.05658	0.9707	0.06324	A	G	43907
		rs11901691	2	43850522	0.0142576	0.00211213	1.50003e-11	0.577074	A	C	0.00601	0.02895	0.8355	0.5685	A	C	43907
		rs12046278	1	10799577	-0.0156231	0.00217266	6.4003e-13	0.34509	C	T	-0.02343	0.03124	0.4533	0.367	C	T	43907
		rs12054451	3	122064369	0.0159506	0.00238162	2.09991e-11	0.259497	G	T	-0.02049	0.03245	0.5278	0.255	G	T	43907
		rs12078100	1	16512586	0.0152136	0.00213952	1.20005e-12	0.623091	G	C	-0.005559	0.02957	0.8509	0.6258	G	C	43907
		rs12208357	6	160543148	0.0629791	0.0040818	1e-53	0.07008	T	C	-0.0008947	0.05408	0.9868	0.07452	T	C	43907
		rs1229984	4	100239319	0.0385152	0.00631264	1.09999e-09	0.97281	C	T	-0.001102	0.07852	0.9888	0.9622	C	T	43907
		rs12469941	2	135629927	0.0134202	0.00209668	1.5e-10	0.400959	T	C	-0.005704	0.02993	0.8488	0.4584	T	C	43907
		rs12471768	2	64928603	0.0139101	0.00226938	8.79995e-10	0.704041	C	T	0.01019	0.03183	0.7489	0.6989	C	T	43907
		rs1250258	2	216300185	0.0141509	0.00235577	1.89998e-09	0.736741	T	C	0.02769	0.03296	0.4001	0.7405	T	C	43907
		rs12597418	16	71855220	0.0182198	0.00215637	2.90001e-17	0.368086	A	G	0.05258	0.0303	0.0826304	0.3399	A	G	43907
		rs1260326	2	27730940	-0.0495555	0.00211469	1.90108e-121	0.604525	C	T	-0.08159	0.02927	0.005313	0.6093	C	T	43907
		rs12603290	17	45650196	-0.0288448	0.00207989	9.79941e-44	0.514724	C	T	-0.03164	0.02867	0.2698	0.5318	C	T	43907
		rs12691088	19	45418486	0.246111	0.00769582	1e-200	0.02091	A	G	-0.01277	0.09812	0.8964	0.02842	A	G	43907
		rs1277762	10	18494666	0.0171563	0.00286751	2.19999e-09	0.843312	T	C	-0.02682	0.03973	0.4996	0.8375	T	C	43907
		rs12916	5	74656539	0.0549288	0.00212005	5.19996e-148	0.400485	C	T	-0.009976	0.02924	0.733	0.4229	C	T	43907
		rs13076933	3	12327431	-0.0182624	0.00238248	1.80011e-14	0.259424	G	T	0.06219	0.03274	0.0574897	0.2618	G	T	43907
		rs13108218	4	3443931	-0.0229367	0.00215262	1.59993e-26	0.614849	G	A	-0.02053	0.03038	0.4992	0.6125	G	A	43907
		rs13230111	7	130437124	-0.0138317	0.00207813	2.80027e-11	0.492349	G	A	0.01351	0.02956	0.6477	0.4882	G	A	43907
		rs13247874	7	73010442	-0.0215939	0.00261336	1.39991e-16	0.197154	T	C	0.02117	0.0377	0.574399	0.1749	T	C	43907
		rs13379043	14	74250126	-0.0143675	0.00235876	1.09999e-09	0.280473	C	T	-0.03372	0.03413	0.3233	0.2882	C	T	43907
		rs13389219	2	165528876	-0.0161286	0.00211805	2.60016e-14	0.392571	T	C	-0.002053	0.02923	0.944	0.4015	T	C	43907
		rs1358980	6	43764551	0.0149035	0.00209447	1.10002e-12	0.483147	T	C	-0.01968	0.02863	0.491801	0.4863	T	C	43907
		rs13702	8	19824492	-0.0295019	0.00229451	7.8001e-38	0.287911	C	T	-0.002975	0.03165	0.9251	0.2949	C	T	43907
		rs138026891	2	21086334	-0.0687023	0.0101987	1.59993e-11	0.010569	T	C	0.1127	0.144	0.434	0.01077	T	C	43907
		rs138354	22	41272143	-0.0120708	0.00208392	6.90001e-09	0.534598	C	T	0.00287	0.02874	0.9204	0.5219	C	T	43907
		rs138692741	19	45467132	0.0714986	0.00568647	2.99985e-36	0.035781	T	C	0.01368	0.08595	0.8735	0.04503	T	C	43907
		rs141469619	11	116714293	0.0785766	0.011117	1.59993e-12	0.00989	G	A	-0.07753	0.1657	0.6398	0.01054	G	A	43907
		rs143020224	19	11187324	-0.165274	0.0031786	1e-200	0.118569	G	C	0.02808	0.04509	0.5334	0.1088	G	C	43907
		rs144926613	1	182125704	-0.0145634	0.00220815	4.19952e-11	0.671796	T	TTGGAGGGCAGACTAGCCCAGGCCC	-0.03272	0.03107	0.2923	0.6813	T	TTGGAGGGCAGACTAGCCCAGGCCC	43907
		rs145730801	14	94768196	0.0374641	0.00515235	3.59998e-13	0.044385	C	T	0.1402	0.07067	0.0472302	0.04958	C	T	43907
		rs146534110	6	160578069	0.0667337	0.00906368	1.80011e-13	0.013315	T	G	0.09441	0.126	0.453799	0.01472	T	G	43907
		rs147539187	6	11839042	-0.0227347	0.00398012	1.09999e-08	0.073744	G	C	-0.01635	0.06145	0.7902	0.06674	G	C	43907
		rs148150904	2	109064447	0.0159241	0.00263918	1.6e-09	0.189665	TTAAAG	T	0.03468	0.03706	0.3493	0.1728	TTAAAG	T	43907
		rs148601586	19	45346666	0.183504	0.00917667	5.90065e-89	0.013309	G	C	0.004284	0.1725	0.9802	0.007043	G	C	43907
		rs148933445	19	45302504	-0.573249	0.00759178	1e-200	0.021557	A	G	0.04044	0.1126	0.7195	0.0157	A	G	43907
		rs150474434	2	118845121	-0.0343097	0.00345194	2.80027e-23	0.101399	A	G	0.01797	0.04925	0.715201	0.1028	A	G	43907
		rs150503754	19	45579242	-0.0517861	0.00867735	2.39999e-09	0.014979	C	T	-0.393	0.1443	0.00646904	0.01935	C	T	43907
		rs150820726	19	45227155	0.0717565	0.0105629	1.10002e-11	0.010375	T	A	0.1434	0.1376	0.2974	0.01581	T	A	43907
		rs1556562	1	93034023	0.0159957	0.00247804	1.09999e-10	0.790018	T	G	-0.04194	0.03544	0.2367	0.8034	T	G	43907
		rs1561139	16	56852822	-0.0131421	0.0021042	4.20001e-10	0.424334	T	G	-0.006043	0.02972	0.8389	0.4278	T	G	43907
		rs17036085	1	109834039	-0.0684968	0.00943874	4.00037e-13	0.012178	G	A	-0.2053	0.1229	0.0948397	0.02194	G	A	43907
		rs17050272	2	121306440	-0.0244302	0.00210465	3.80014e-31	0.40926	A	G	-0.04777	0.0301	0.1121	0.4205	A	G	43907
		rs174564	11	61588305	-0.0450573	0.00218206	1e-94	0.348509	G	A	-0.0109	0.03044	0.7202	0.3376	G	A	43907
		rs17476364	10	71094504	-0.0209325	0.00334727	4e-10	0.108391	C	T	-0.08778	0.05112	0.0859706	0.09461	C	T	43907
		rs17569873	20	62896110	0.0183445	0.00259488	1.59993e-12	0.201289	T	C	0.01532	0.03953	0.6983	0.1883	T	C	43907
		rs1801689	17	64210580	0.0646379	0.00603967	9.8992e-27	0.030529	C	A	-0.03684	0.08151	0.6513	0.03355	C	A	43907
		rs183130	16	56991363	-0.0478017	0.00222241	1.30017e-102	0.323911	T	C	-0.001218	0.03063	0.9683	0.3152	T	C	43907
		rs188608977	1	109725404	0.0621212	0.0103688	2.1e-09	0.010581	T	G	0.02519	0.1512	0.8677	0.009687	T	G	43907
		rs1888488	21	40686521	0.0173586	0.00210255	1.50003e-16	0.565289	T	C	0.01544	0.029	0.5943	0.5829	T	C	43907
		rs200046586	19	45241248	0.412271	0.00778939	1e-200	0.981247	C	CA	0.05306	0.1118	0.6351	0.98192	C	CA	43907
		rs2043085	15	58680954	-0.0193562	0.00213525	1.20005e-19	0.612252	C	T	-0.009038	0.02997	0.763001	0.625	C	T	43907
		rs2068888	10	94839642	-0.0241729	0.00208746	5.19996e-31	0.4508	A	G	-0.01578	0.0285	0.5798	0.4613	A	G	43907
		rs2073547	7	44582331	0.0312042	0.00266416	1.10002e-31	0.183953	G	A	0.03012	0.03755	0.4225	0.2012	G	A	43907
		rs2137234	4	26080549	0.0152817	0.00262327	5.69994e-09	0.195281	C	T	0.02321	0.0367	0.527	0.2124	C	T	43907
		rs2199048	17	73868288	-0.0132194	0.00224306	3.79997e-09	0.313756	G	A	-0.006173	0.0319	0.8465	0.3266	G	A	43907
		rs2238162	13	32959199	-0.0226439	0.00208185	1.50003e-27	0.522997	T	C	-0.00532	0.02859	0.8524	0.5145	T	C	43907
		rs224391	20	34107160	-0.0174615	0.00248326	1.99986e-12	0.227492	C	G	0.03038	0.03345	0.3638	0.2294	C	G	43907
		rs2256814	20	62373983	0.0145175	0.00261621	2.90001e-08	0.197913	A	G	0.004848	0.03654	0.8944	0.1933	A	G	43907
		rs2287622	2	169830328	-0.0203449	0.00211842	7.70016e-22	0.602775	G	A	0.0521	0.03003	0.0828209	0.5981	G	A	43907
		rs2618566	20	17844684	-0.0303008	0.00219303	1.99986e-43	0.659901	T	G	-0.02995	0.03197	0.3488	0.6437	T	G	43907
		rs2737263	8	116667539	-0.0185263	0.00231348	1.20005e-15	0.280253	T	G	0.04119	0.03187	0.1963	0.2779	T	G	43907
		rs2738447	19	11227480	0.0436273	0.00209036	9.8992e-97	0.592706	C	A	0.04465	0.02908	0.1247	0.5834	C	A	43907
		rs2761311	10	95052021	0.012077	0.00211012	1e-08	0.571902	T	C	0.001771	0.02885	0.951	0.5553	T	C	43907
		rs278981	4	40428010	0.0148256	0.00239561	6.1e-10	0.758151	C	T	0.08131	0.04169	0.0511105	0.7567	C	T	43907
		rs2807854	1	221029841	0.0162948	0.00220437	1.39991e-13	0.671334	C	T	-0.04831	0.03027	0.1105	0.6655	C	T	43907
		rs28406917	7	21449451	0.0134005	0.00210735	2e-10	0.427571	T	C	-0.01306	0.02934	0.6562	0.4102	T	C	43907
		rs28590710	5	71932487	-0.0177486	0.00273845	9.09913e-11	0.196795	A	G	0.00381	0.03823	0.9206	0.1936	A	G	43907
		rs28601761	8	126500031	-0.07256	0.00212854	1e-200	0.418842	G	C	0.02068	0.02947	0.4828	0.4138	G	C	43907
		rs28814720	8	141988687	0.0117382	0.00214286	4.30002e-08	0.519754	G	A	-0.03444	0.02986	0.2489	0.5023	G	A	43907
		rs34042070	16	72101525	0.0494204	0.00267088	1.9002e-76	0.187904	G	C	0.02021	0.03578	0.5723	0.2017	G	C	43907
		rs34596921	1	25773708	0.0292255	0.00212054	3.29989e-43	0.579898	T	TA	-0.001447	0.02957	0.961	0.5854	T	TA	43907
		rs35081008	19	58662235	-0.0311143	0.00290126	7.8001e-27	0.148139	T	C	-0.03368	0.04107	0.4122	0.1612	T	C	43907
		rs35583283	8	18254509	0.0160188	0.00286821	2.30001e-08	0.155243	C	G	0.1196	0.03899	0.00216401	0.1612	C	G	43907
		rs35764292	2	21477029	0.0509038	0.00532869	1.29987e-21	0.040457	G	A	-0.1141	0.07906	0.1491	0.04043	G	A	43907
		rs35980001	15	58722590	-0.0244043	0.00255807	1.39991e-21	0.786526	G	GC	0.01124	0.03577	0.753401	0.7951	G	GC	43907
		rs3746337	20	25208272	0.0156368	0.00207666	5.10035e-14	0.489153	T	C	0.02837	0.02876	0.3238	0.4902	T	C	43907
		rs375972689	19	45360488	0.208536	0.0100741	3.50026e-95	0.010683	G	T	0.01936	0.1206	0.8725	0.01796	G	T	43907
		rs3780181	9	2640759	-0.0259729	0.00417003	4.70002e-10	0.067627	G	A	-0.05963	0.05942	0.3156	0.06102	G	A	43907
		rs3822855	6	116316882	0.0148392	0.00211668	2.39994e-12	0.401636	T	G	0.01538	0.02933	0.6	0.4259	T	G	43907
		rs3823376	6	29944184	0.0164137	0.00207374	2.49977e-15	0.502185	T	C	0.03133	0.02852	0.2721	0.4746	T	C	43907
		rs3860846	8	126631687	0.0138403	0.00235387	4.09996e-09	0.275298	T	C	0.029	0.03368	0.3892	0.267	T	C	43907
		rs4052908	6	139842576	-0.012576	0.00217168	7.00003e-09	0.636165	AATT	A	0.04438	0.02969	0.1351	0.6152	AATT	A	43907
		rs4307732	11	126244955	0.0481874	0.00338596	5.79963e-46	0.105893	A	G	0.02102	0.04654	0.651499	0.1146	A	G	43907
		rs4470903	7	21604916	0.0345326	0.00253303	2.60016e-42	0.214994	G	C	-0.07127	0.03622	0.04911	0.2061	G	C	43907
		rs454715	19	49114236	-0.0235286	0.0020918	2.39994e-29	0.582689	G	T	0.03741	0.0293	0.2017	0.6132	G	T	43907
		rs45537841	7	87110640	-0.0158986	0.00270418	4.09996e-09	0.180708	T	C	0.09688	0.03699	0.00881394	0.1811	T	C	43907
		rs4671050	2	62988169	-0.0196981	0.00222973	1e-18	0.316138	T	G	0.002198	0.03052	0.9426	0.3307	T	G	43907
		rs4687614	3	52492085	0.0269271	0.0045666	3.69999e-09	0.945247	A	G	0.01161	0.06478	0.8577	0.9432	A	G	43907
		rs4689088	4	7222253	0.0124572	0.00214057	5.89997e-09	0.618684	A	G	0.05075	0.0296	0.0864192	0.6063	A	G	43907
		rs472495	1	55521313	0.0407634	0.00217172	1.29987e-78	0.649019	T	G	0.008403	0.03084	0.785199	0.6408	T	G	43907
		rs4782568	16	83980529	-0.0182854	0.00210073	3.19963e-18	0.450839	G	C	0.005423	0.03271	0.8683	0.4538	G	C	43907
		rs478975	1	234773373	0.0141364	0.00217403	7.89951e-11	0.642584	A	G	-0.02386	0.03046	0.4335	0.6091	A	G	43907
		rs4803818	19	45914283	0.0417009	0.00686676	1.29999e-09	0.023044	T	C	0.01093	0.0918	0.9052	0.02652	T	C	43907
		rs546240	11	30533622	-0.0118734	0.00214585	3.09999e-08	0.619967	T	C	-0.0326	0.02961	0.2709	0.6161	T	C	43907
		rs556107	1	234853059	0.0358479	0.00207937	1.29987e-66	0.523242	T	C	-0.03344	0.02925	0.2529	0.5433	T	C	43907
		rs55637835	1	55466303	-0.018802	0.00323408	6.1e-09	0.120855	T	C	0.01898	0.05084	0.709	0.09751	T	C	43907
		rs55714927	17	7080316	-0.0321831	0.00264686	5.10035e-34	0.190338	T	C	0.04978	0.03786	0.1886	0.1885	T	C	43907
		rs55831924	8	145031968	0.0182553	0.00217539	4.79954e-17	0.361347	T	C	0.04826	0.03016	0.1095	0.3416	T	C	43907
		rs57754494	1	110241316	0.0264394	0.00351614	5.50047e-14	0.115557	A	G	0.02528	0.045	0.5742	0.1549	A	G	43907
		rs581080	9	15305378	0.0185579	0.00270151	6.4003e-12	0.818992	C	G	0.008943	0.03728	0.8103	0.8132	C	G	43907
		rs58148580	4	124758773	0.0214934	0.00332019	9.60064e-11	0.10978	T	C	0.02531	0.04474	0.5716	0.1155	T	C	43907
		rs5849920	3	69820400	-0.0146084	0.00224287	7.39946e-11	0.363839	G	GT	0.02014	0.03232	0.5331	0.4231	G	GT	43907
		rs59328596	8	21928227	-0.0210021	0.00292183	6.59933e-13	0.148104	A	G	-0.07392	0.04438	0.0957789	0.1334	A	G	43907
		rs6072279	20	39755154	0.0292319	0.00208189	8.69961e-45	0.473669	A	G	-0.03223	0.02858	0.2594	0.4527	A	G	43907
		rs6073958	20	44551855	0.0423193	0.00260555	2.49977e-59	0.198642	C	T	0.04257	0.03568	0.2329	0.197	C	T	43907
		rs6129620	20	39144286	-0.0253099	0.00223276	8.69961e-30	0.338295	A	T	0.004211	0.03126	0.8929	0.3279	A	T	43907
		rs62119267	19	45134682	-0.33464	0.00708026	1e-200	0.022316	C	A	0.002513	0.107	0.9813	0.02008	C	A	43907
		rs62122481	2	21216815	0.0841137	0.00214492	1e-200	0.376906	A	C	0.003188	0.0304	0.9165	0.367	A	C	43907
		rs6426328	1	246891260	0.0122017	0.00207321	4e-09	0.489784	T	G	0.01217	0.02911	0.6758	0.4857	T	G	43907
		rs6475606	9	22081850	-0.017332	0.00207721	7.19946e-17	0.484473	T	C	-0.01489	0.02867	0.6035	0.466	T	C	43907
		rs6560499	9	78730766	-0.0121606	0.00211507	8.99995e-09	0.575961	A	G	0.02407	0.02938	0.4124	0.5769	A	G	43907
		rs6602909	13	114551993	0.021441	0.0022203	4.60045e-22	0.327566	C	T	-0.05367	0.0313	0.0863396	0.3519	C	T	43907
		rs6657811	1	109807283	-0.127721	0.00308568	1e-200	0.129938	T	A	0.0221	0.04347	0.6112	0.1194	T	A	43907
		rs6667939	1	198994619	0.0141028	0.00231955	1.2e-09	0.71873	T	C	-0.0427	0.03232	0.1865	0.7064	T	C	43907
		rs6689611	1	109831268	-0.132408	0.00950251	3.90032e-44	0.012374	A	G	-0.02218	0.1323	0.8669	0.01083	A	G	43907
		rs67038483	21	33096103	0.0278083	0.0050196	2.99999e-08	0.044994	T	C	0.01212	0.0743	0.8704	0.05207	T	C	43907
		rs6874202	5	156391628	0.0312135	0.00215543	1.59993e-47	0.634225	C	T	-0.01792	0.03032	0.5546	0.6334	C	T	43907
		rs6940814	6	42924932	-0.0199476	0.00210823	2.99985e-21	0.587465	G	A	0.04616	0.02907	0.1124	0.5608	G	A	43907
		rs7012637	8	9173209	0.0200133	0.00209504	1.29987e-21	0.473809	A	G	-0.01957	0.03182	0.5386	0.4654	A	G	43907
		rs7108486	11	5677158	-0.0428485	0.00689551	5.19996e-10	0.023722	C	T	-0.1042	0.1062	0.327	0.02101	C	T	43907
		rs71311871	3	58420613	-0.0263353	0.00377144	2.90001e-12	0.08307	G	A	-0.01092	0.05163	0.8325	0.09783	G	A	43907
		rs7249565	19	11302807	0.0145524	0.00208362	2.90001e-12	0.41494	A	G	0.02832	0.02943	0.336	0.4262	A	G	43907
		rs72631343	17	67191270	-0.0278921	0.00310009	2.29985e-19	0.128891	G	C	0.003341	0.04295	0.938	0.1341	G	C	43907
		rs72663045	4	74177397	0.0423576	0.00734377	8e-09	0.020719	G	T	0.1613	0.09802	0.0997999	0.017	G	T	43907
		rs72823013	10	115786233	-0.0228563	0.00313773	3.19963e-13	0.126195	A	G	0.01389	0.04884	0.776301	0.1131	A	G	43907
		rs72848251	6	32601288	0.0348659	0.0026847	1.50003e-38	0.195485	A	G	-0.0353	0.03606	0.3276	0.1957	A	G	43907
		rs73075609	20	5580789	0.0486153	0.00647857	6.20012e-14	0.026797	T	C	0.05378	0.112	0.6311	0.01781	T	C	43907
		rs74454529	17	17432220	0.0282637	0.00439664	1.29999e-10	0.05994	A	G	-0.01489	0.0568	0.793201	0.08007	A	G	43907
		rs75331444	2	44069772	-0.0903607	0.00418412	1.99986e-103	0.065607	A	G	-0.05887	0.05894	0.3179	0.06541	A	G	43907
		rs7569317	2	203527979	0.0180783	0.0020715	2.60016e-18	0.530625	C	T	0.01921	0.02897	0.5072	0.5089	C	T	43907
		rs7590687	2	44077225	-0.0430516	0.00398578	3.40017e-27	0.923067	C	T	0.02847	0.06305	0.6516	0.9299	C	T	43907
		rs7603427	2	204317553	0.0135724	0.00207851	6.59933e-11	0.53344	T	C	0.03621	0.02889	0.21	0.5398	T	C	43907
		rs76186504	1	109840169	-0.11643	0.0066216	3.29989e-69	0.025023	T	C	-0.02352	0.09179	0.7978	0.0281	T	C	43907
		rs77083979	1	62930106	-0.0185253	0.0030889	2e-09	0.13275	A	G	-0.09328	0.04369	0.0327801	0.1169	A	G	43907
		rs7734476	5	122848876	0.019942	0.00208686	1.20005e-21	0.550001	A	G	-0.03717	0.02904	0.2005	0.5658	A	G	43907
		rs7746081	6	16126934	-0.0227685	0.00225861	6.70039e-24	0.30414	A	G	0.01493	0.03129	0.633299	0.3444	A	G	43907
		rs77498041	11	66183801	-0.0162677	0.00265126	8.50002e-10	0.19111	A	G	0.01328	0.03747	0.723	0.1754	A	G	43907
		rs77542162	17	67081278	0.115967	0.00701839	2.49977e-61	0.022483	G	A	0.09944	0.1075	0.355	0.01594	G	A	43907
		rs79149284	19	45513854	0.0335656	0.00533765	3.2e-10	0.038377	T	C	0.08641	0.08563	0.313	0.02849	T	C	43907
		rs79220007	6	26098474	-0.0537922	0.00390806	4.19952e-43	0.076094	C	T	-0.05319	0.06105	0.3836	0.05546	C	T	43907
		rs8016418	14	70798289	0.0197194	0.00214984	4.60045e-20	0.374825	A	T	-0.008714	0.02994	0.770999	0.3502	A	T	43907
		rs80276949	10	52373245	0.0419216	0.00699731	2.1e-09	0.022675	A	G	-0.1791	0.1284	0.1631	0.01776	A	G	43907
		rs8107974	19	19388500	-0.0908575	0.00388309	4.4978e-121	0.075757	T	A	0.0842	0.05253	0.109	0.07786	T	A	43907
		rs9297994	8	59392324	-0.0291083	0.00220081	6.20012e-40	0.664535	A	G	-0.04812	0.03028	0.112	0.6577	A	G	43907
		rs9482772	6	127446790	0.0177235	0.00208937	2.19989e-17	0.448075	C	T	0.02583	0.02914	0.3755	0.4589	C	T	43907
		rs9496567	6	100602753	-0.0190492	0.00242335	3.80014e-15	0.243555	A	G	-0.01049	0.03608	0.7712	0.2345	A	G	43907
		rs9616822	22	50840573	0.0159299	0.00218001	2.70023e-13	0.351376	A	G	0.0103	0.03	0.7312	0.364	A	G	43907
		rs964184	11	116648917	-0.0765255	0.00305668	2.50035e-138	0.86677	C	G	0.04136	0.04186	0.3231	0.8735	C	G	43907
		rs969075	20	17792323	0.0138101	0.00221388	4.39997e-10	0.664927	C	T	0.06008	0.03188	0.0594799	0.6689	C	T	43907
		rs9834932	3	32535382	-0.0317059	0.00365151	3.90032e-18	0.088856	G	A	-0.01639	0.05297	0.7571	0.08324	G	A	43907
		rs9894946	17	7571080	-0.0171431	0.00289199	3.09999e-09	0.841118	G	A	0.03258	0.0397	0.4118	0.8363	G	A	43907
Serous ovarian cancer: low malignant potential		rs1003533	5	131755651	-0.0200281	0.00266165	5.30029e-14	0.188327	T	C	-0.02981	0.04333	0.491501	0.2009	T	C	42895
		rs10087526	8	55433151	0.0187619	0.00260759	6.20012e-13	0.198764	G	T	-0.05265	0.0452	0.2442	0.1897	G	T	42895
		rs10127775	1	230295789	-0.0233243	0.00212188	4.19952e-28	0.60619	T	A	-0.0568	0.03669	0.1215	0.6025	T	A	42895
		rs10151436	14	73616095	-0.0189374	0.00330287	9.80009e-09	0.1121	T	A	-0.01406	0.05534	0.7994	0.1129	T	A	42895
		rs10201242	2	158464849	-0.0226288	0.00397212	1.2e-08	0.073779	A	G	0.129	0.06638	0.0519302	0.08094	A	G	42895
		rs10448340	9	139320069	-0.0170557	0.00223016	1.99986e-14	0.319766	G	T	0.000628	0.03795	0.9868	0.3134	G	T	42895
		rs10794579	10	124686656	0.0137267	0.00210335	6.79986e-11	0.575021	C	T	0.02856	0.0354	0.4198	0.5741	C	T	42895
		rs10832963	11	18664241	0.0219536	0.00238777	3.80014e-20	0.744199	G	T	-0.02573	0.04087	0.529	0.7334	G	T	42895
		rs10953298	7	100216773	-0.0170824	0.00245825	3.69999e-12	0.236254	T	C	-0.07198	0.04147	0.0826209	0.2495	T	C	42895
		rs11099097	4	81167309	-0.0161746	0.00229432	1.80011e-12	0.291413	T	C	0.05558	0.04006	0.1653	0.3028	T	C	42895
		rs111928762	1	55694188	0.0516569	0.00532804	3.19963e-22	0.039955	G	A	0.04727	0.08717	0.5876	0.04541	G	A	42895
		rs112220485	17	40522713	0.0205179	0.0037343	3.89996e-08	0.085608	C	T	-0.01481	0.06649	0.8235	0.08314	C	T	42895
		rs112758337	7	97977268	-0.0212571	0.00267849	2.09991e-15	0.185556	A	G	0.03416	0.04494	0.4471	0.1862	A	G	42895
		rs113177823	3	132217703	-0.0412221	0.00464641	7.19946e-19	0.054098	A	G	-0.03646	0.08626	0.6725	0.06005	A	G	42895
		rs114165349	1	27021913	0.0903258	0.00692945	7.70016e-39	0.023148	C	G	0.04503	0.1193	0.705801	0.02714	C	G	42895
		rs11568318	2	234665498	0.0288066	0.0041573	4.19952e-12	0.066251	A	C	-0.03658	0.07309	0.6167	0.05285	A	C	42895
		rs115692156	2	21077208	-0.11153	0.0118551	5.10035e-21	0.00884	G	A	-0.2529	0.2248	0.2607	0.01083	G	A	42895
		rs11591147	1	55505647	-0.345954	0.00790085	1e-200	0.017452	T	G	0.1588	0.1389	0.2527	0.01574	T	G	42895
		rs11601507	11	5701074	0.0414121	0.004036	1.10002e-24	0.069438	A	C	0.1306	0.07186	0.0691003	0.06662	A	C	42895
		rs116093870	10	103984390	0.0261595	0.0041275	2.30001e-10	0.06791	C	T	-0.09461	0.07421	0.2023	0.0553	C	T	42895
		rs11621792	14	24871926	0.0210752	0.00210348	1.29987e-23	0.452905	T	C	-0.04946	0.03621	0.172	0.4413	T	C	42895
		rs116734477	5	52095024	-0.0633493	0.00526644	2.49977e-33	0.040814	T	C	0.01534	0.09883	0.8767	0.03301	T	C	42895
		rs11673631	19	45225423	0.0390031	0.00513811	3.19963e-14	0.043425	C	G	-0.06664	0.111	0.5483	0.03735	C	G	42895
		rs11709868	3	142648844	-0.015551	0.00228244	9.49948e-12	0.297035	T	G	0.01646	0.0387	0.670601	0.2838	T	G	42895
		rs117733303	6	160922870	0.0864463	0.00771098	3.59998e-29	0.01842	G	A	0.02342	0.1352	0.8625	0.01855	G	A	42895
		rs118039278	6	160985526	0.0868026	0.00387054	2.19786e-111	0.078706	A	G	-0.07818	0.07015	0.2651	0.06324	A	G	42895
		rs11901691	2	43850522	0.0142576	0.00211213	1.50003e-11	0.577074	A	C	0.002906	0.03492	0.9337	0.5685	A	C	42895
		rs12046278	1	10799577	-0.0156231	0.00217266	6.4003e-13	0.34509	C	T	-0.02452	0.03786	0.517201	0.367	C	T	42895
		rs12054451	3	122064369	0.0159506	0.00238162	2.09991e-11	0.259497	G	T	0.02489	0.03895	0.522701	0.255	G	T	42895
		rs12078100	1	16512586	0.0152136	0.00213952	1.20005e-12	0.623091	G	C	-0.008339	0.03574	0.8156	0.6258	G	C	42895
		rs12208357	6	160543148	0.0629791	0.0040818	1e-53	0.07008	T	C	0.03963	0.06493	0.5417	0.07452	T	C	42895
		rs1229984	4	100239319	0.0385152	0.00631264	1.09999e-09	0.97281	C	T	-0.003881	0.09207	0.9664	0.9622	C	T	42895
		rs12469941	2	135629927	0.0134202	0.00209668	1.5e-10	0.400959	T	C	-0.005278	0.03652	0.8851	0.4584	T	C	42895
		rs12471768	2	64928603	0.0139101	0.00226938	8.79995e-10	0.704041	C	T	0.006864	0.03866	0.8591	0.6989	C	T	42895
		rs1250258	2	216300185	0.0141509	0.00235577	1.89998e-09	0.736741	T	C	0.008782	0.03973	0.825	0.7405	T	C	42895
		rs12597418	16	71855220	0.0182198	0.00215637	2.90001e-17	0.368086	A	G	0.04742	0.03664	0.1956	0.3399	A	G	42895
		rs1260326	2	27730940	-0.0495555	0.00211469	1.90108e-121	0.604525	C	T	-0.04894	0.03542	0.1671	0.6093	C	T	42895
		rs12603290	17	45650196	-0.0288448	0.00207989	9.79941e-44	0.514724	C	T	-0.01742	0.03467	0.6153	0.5318	C	T	42895
		rs12691088	19	45418486	0.246111	0.00769582	1e-200	0.02091	A	G	-0.09896	0.1221	0.4176	0.02842	A	G	42895
		rs1277762	10	18494666	0.0171563	0.00286751	2.19999e-09	0.843312	T	C	-0.04586	0.04765	0.3358	0.8375	T	C	42895
		rs12916	5	74656539	0.0549288	0.00212005	5.19996e-148	0.400485	C	T	-0.01031	0.03539	0.7709	0.4229	C	T	42895
		rs13076933	3	12327431	-0.0182624	0.00238248	1.80011e-14	0.259424	G	T	0.09636	0.03933	0.0142801	0.2618	G	T	42895
		rs13108218	4	3443931	-0.0229367	0.00215262	1.59993e-26	0.614849	G	A	-0.02451	0.03684	0.5059	0.6125	G	A	42895
		rs13230111	7	130437124	-0.0138317	0.00207813	2.80027e-11	0.492349	G	A	-0.006072	0.0359	0.8657	0.4882	G	A	42895
		rs13247874	7	73010442	-0.0215939	0.00261336	1.39991e-16	0.197154	T	C	0.0217	0.04588	0.6362	0.1749	T	C	42895
		rs13379043	14	74250126	-0.0143675	0.00235876	1.09999e-09	0.280473	C	T	-0.008725	0.04115	0.8321	0.2882	C	T	42895
		rs13389219	2	165528876	-0.0161286	0.00211805	2.60016e-14	0.392571	T	C	-0.0209	0.03536	0.5544	0.4015	T	C	42895
		rs1358980	6	43764551	0.0149035	0.00209447	1.10002e-12	0.483147	T	C	-0.01191	0.03447	0.7296	0.4863	T	C	42895
		rs13702	8	19824492	-0.0295019	0.00229451	7.8001e-38	0.287911	C	T	0.02528	0.03805	0.5063	0.2949	C	T	42895
		rs138026891	2	21086334	-0.0687023	0.0101987	1.59993e-11	0.010569	T	C	0.1216	0.1725	0.4809	0.01077	T	C	42895
		rs138354	22	41272143	-0.0120708	0.00208392	6.90001e-09	0.534598	C	T	0.01821	0.03469	0.5997	0.5219	C	T	42895
		rs138692741	19	45467132	0.0714986	0.00568647	2.99985e-36	0.035781	T	C	-0.03833	0.1036	0.7113	0.04503	T	C	42895
		rs141469619	11	116714293	0.0785766	0.011117	1.59993e-12	0.00989	G	A	-0.06887	0.2003	0.730999	0.01054	G	A	42895
		rs143020224	19	11187324	-0.165274	0.0031786	1e-200	0.118569	G	C	0.01844	0.05494	0.737099	0.1088	G	C	42895
		rs144926613	1	182125704	-0.0145634	0.00220815	4.19952e-11	0.671796	T	TTGGAGGGCAGACTAGCCCAGGCCC	-0.02696	0.03758	0.4731	0.6813	T	TTGGAGGGCAGACTAGCCCAGGCCC	42895
		rs145730801	14	94768196	0.0374641	0.00515235	3.59998e-13	0.044385	C	T	0.1141	0.0867	0.1881	0.04958	C	T	42895
		rs146534110	6	160578069	0.0667337	0.00906368	1.80011e-13	0.013315	T	G	-0.104	0.1596	0.5144	0.01472	T	G	42895
		rs147539187	6	11839042	-0.0227347	0.00398012	1.09999e-08	0.073744	G	C	-0.01888	0.07523	0.8018	0.06674	G	C	42895
		rs148150904	2	109064447	0.0159241	0.00263918	1.6e-09	0.189665	TTAAAG	T	0.01737	0.045	0.6995	0.1728	TTAAAG	T	42895
		rs148601586	19	45346666	0.183504	0.00917667	5.90065e-89	0.013309	G	C	-0.2868	0.2278	0.208	0.007043	G	C	42895
		rs148933445	19	45302504	-0.573249	0.00759178	1e-200	0.021557	A	G	0.007716	0.1387	0.9556	0.0157	A	G	42895
		rs150474434	2	118845121	-0.0343097	0.00345194	2.80027e-23	0.101399	A	G	0.05787	0.05871	0.3243	0.1028	A	G	42895
		rs150503754	19	45579242	-0.0517861	0.00867735	2.39999e-09	0.014979	C	T	-0.3537	0.1752	0.0434901	0.01935	C	T	42895
		rs150820726	19	45227155	0.0717565	0.0105629	1.10002e-11	0.010375	T	A	0.1274	0.1667	0.4447	0.01581	T	A	42895
		rs1556562	1	93034023	0.0159957	0.00247804	1.09999e-10	0.790018	T	G	-0.04226	0.04316	0.3276	0.8034	T	G	42895
		rs1561139	16	56852822	-0.0131421	0.0021042	4.20001e-10	0.424334	T	G	-0.02349	0.03605	0.5145	0.4278	T	G	42895
		rs17036085	1	109834039	-0.0684968	0.00943874	4.00037e-13	0.012178	G	A	-0.1585	0.1438	0.2701	0.02194	G	A	42895
		rs17050272	2	121306440	-0.0244302	0.00210465	3.80014e-31	0.40926	A	G	-0.08291	0.03666	0.0234401	0.4205	A	G	42895
		rs174564	11	61588305	-0.0450573	0.00218206	1e-94	0.348509	G	A	-0.01719	0.0368	0.6401	0.3376	G	A	42895
		rs17476364	10	71094504	-0.0209325	0.00334727	4e-10	0.108391	C	T	-0.04468	0.06151	0.467599	0.09461	C	T	42895
		rs17569873	20	62896110	0.0183445	0.00259488	1.59993e-12	0.201289	T	C	0.01277	0.04801	0.7902	0.1883	T	C	42895
		rs1801689	17	64210580	0.0646379	0.00603967	9.8992e-27	0.030529	C	A	0.01907	0.0973	0.8446	0.03355	C	A	42895
		rs183130	16	56991363	-0.0478017	0.00222241	1.30017e-102	0.323911	T	C	-0.0003855	0.03701	0.9917	0.3152	T	C	42895
		rs188608977	1	109725404	0.0621212	0.0103688	2.1e-09	0.010581	T	G	0.1093	0.1779	0.5389	0.009687	T	G	42895
		rs1888488	21	40686521	0.0173586	0.00210255	1.50003e-16	0.565289	T	C	0.02813	0.03512	0.4231	0.5829	T	C	42895
		rs200046586	19	45241248	0.412271	0.00778939	1e-200	0.981247	C	CA	0.06574	0.1373	0.6321	0.98192	C	CA	42895
		rs2043085	15	58680954	-0.0193562	0.00213525	1.20005e-19	0.612252	C	T	0.002085	0.03632	0.9542	0.625	C	T	42895
		rs2068888	10	94839642	-0.0241729	0.00208746	5.19996e-31	0.4508	A	G	-0.01017	0.03455	0.768399	0.4613	A	G	42895
		rs2073547	7	44582331	0.0312042	0.00266416	1.10002e-31	0.183953	G	A	0.01732	0.0456	0.704099	0.2012	G	A	42895
		rs2137234	4	26080549	0.0152817	0.00262327	5.69994e-09	0.195281	C	T	-0.00738	0.04458	0.8685	0.2124	C	T	42895
		rs2199048	17	73868288	-0.0132194	0.00224306	3.79997e-09	0.313756	G	A	-0.009569	0.03861	0.8043	0.3266	G	A	42895
		rs2238162	13	32959199	-0.0226439	0.00208185	1.50003e-27	0.522997	T	C	-0.003076	0.03459	0.9291	0.5145	T	C	42895
		rs224391	20	34107160	-0.0174615	0.00248326	1.99986e-12	0.227492	C	G	0.06072	0.04025	0.1314	0.2294	C	G	42895
		rs2256814	20	62373983	0.0145175	0.00261621	2.90001e-08	0.197913	A	G	0.01348	0.04404	0.7595	0.1933	A	G	42895
		rs2287622	2	169830328	-0.0203449	0.00211842	7.70016e-22	0.602775	G	A	0.02322	0.03621	0.5214	0.5981	G	A	42895
		rs2618566	20	17844684	-0.0303008	0.00219303	1.99986e-43	0.659901	T	G	-0.04232	0.03887	0.2763	0.6437	T	G	42895
		rs2737263	8	116667539	-0.0185263	0.00231348	1.20005e-15	0.280253	T	G	0.04132	0.03871	0.2859	0.2779	T	G	42895
		rs2738447	19	11227480	0.0436273	0.00209036	9.8992e-97	0.592706	C	A	0.08184	0.03527	0.0203301	0.5834	C	A	42895
		rs2761311	10	95052021	0.012077	0.00211012	1e-08	0.571902	T	C	-0.005716	0.03474	0.8693	0.5553	T	C	42895
		rs278981	4	40428010	0.0148256	0.00239561	6.1e-10	0.758151	C	T	0.1024	0.05087	0.0441499	0.7567	C	T	42895
		rs2807854	1	221029841	0.0162948	0.00220437	1.39991e-13	0.671334	C	T	-0.04524	0.03662	0.2167	0.6655	C	T	42895
		rs28406917	7	21449451	0.0134005	0.00210735	2e-10	0.427571	T	C	-0.01754	0.03555	0.6216	0.4102	T	C	42895
		rs28590710	5	71932487	-0.0177486	0.00273845	9.09913e-11	0.196795	A	G	0.01555	0.04636	0.7374	0.1936	A	G	42895
		rs28601761	8	126500031	-0.07256	0.00212854	1e-200	0.418842	G	C	-0.005216	0.0359	0.8845	0.4138	G	C	42895
		rs28814720	8	141988687	0.0117382	0.00214286	4.30002e-08	0.519754	G	A	-0.01518	0.03619	0.674899	0.5023	G	A	42895
		rs34042070	16	72101525	0.0494204	0.00267088	1.9002e-76	0.187904	G	C	0.03786	0.04286	0.377	0.2017	G	C	42895
		rs34596921	1	25773708	0.0292255	0.00212054	3.29989e-43	0.579898	T	TA	-0.02354	0.03574	0.5101	0.5854	T	TA	42895
		rs35081008	19	58662235	-0.0311143	0.00290126	7.8001e-27	0.148139	T	C	-0.03109	0.04963	0.531001	0.1612	T	C	42895
		rs35583283	8	18254509	0.0160188	0.00286821	2.30001e-08	0.155243	C	G	0.1461	0.04707	0.00191602	0.1612	C	G	42895
		rs35764292	2	21477029	0.0509038	0.00532869	1.29987e-21	0.040457	G	A	-0.1864	0.09801	0.0572598	0.04043	G	A	42895
		rs35980001	15	58722590	-0.0244043	0.00255807	1.39991e-21	0.786526	G	GC	-0.01379	0.04304	0.7486	0.7951	G	GC	42895
		rs3746337	20	25208272	0.0156368	0.00207666	5.10035e-14	0.489153	T	C	0.03713	0.03477	0.2856	0.4902	T	C	42895
		rs375972689	19	45360488	0.208536	0.0100741	3.50026e-95	0.010683	G	T	-0.04153	0.1487	0.7801	0.01796	G	T	42895
		rs3780181	9	2640759	-0.0259729	0.00417003	4.70002e-10	0.067627	G	A	0.01232	0.07094	0.8621	0.06102	G	A	42895
		rs3822855	6	116316882	0.0148392	0.00211668	2.39994e-12	0.401636	T	G	-0.01153	0.03551	0.745399	0.4259	T	G	42895
		rs3823376	6	29944184	0.0164137	0.00207374	2.49977e-15	0.502185	T	C	0.05985	0.03448	0.0826095	0.4746	T	C	42895
		rs3860846	8	126631687	0.0138403	0.00235387	4.09996e-09	0.275298	T	C	0.0707	0.04077	0.0828591	0.267	T	C	42895
		rs4052908	6	139842576	-0.012576	0.00217168	7.00003e-09	0.636165	AATT	A	0.04104	0.0361	0.2556	0.6152	AATT	A	42895
		rs4307732	11	126244955	0.0481874	0.00338596	5.79963e-46	0.105893	A	G	0.01233	0.05626	0.8265	0.1146	A	G	42895
		rs4470903	7	21604916	0.0345326	0.00253303	2.60016e-42	0.214994	G	C	-0.0539	0.04389	0.2195	0.2061	G	C	42895
		rs454715	19	49114236	-0.0235286	0.0020918	2.39994e-29	0.582689	G	T	0.03236	0.03549	0.3619	0.6132	G	T	42895
		rs45537841	7	87110640	-0.0158986	0.00270418	4.09996e-09	0.180708	T	C	0.09888	0.04462	0.0266803	0.1811	T	C	42895
		rs4671050	2	62988169	-0.0196981	0.00222973	1e-18	0.316138	T	G	0.01393	0.03702	0.7067	0.3307	T	G	42895
		rs4687614	3	52492085	0.0269271	0.0045666	3.69999e-09	0.945247	A	G	-0.0258	0.07826	0.7417	0.9432	A	G	42895
		rs4689088	4	7222253	0.0124572	0.00214057	5.89997e-09	0.618684	A	G	0.06433	0.03584	0.0726892	0.6063	A	G	42895
		rs472495	1	55521313	0.0407634	0.00217172	1.29987e-78	0.649019	T	G	0.02618	0.03741	0.484	0.6408	T	G	42895
		rs4782568	16	83980529	-0.0182854	0.00210073	3.19963e-18	0.450839	G	C	0.02121	0.03967	0.592899	0.4538	G	C	42895
		rs478975	1	234773373	0.0141364	0.00217403	7.89951e-11	0.642584	A	G	-0.02932	0.037	0.4282	0.6091	A	G	42895
		rs4803818	19	45914283	0.0417009	0.00686676	1.29999e-09	0.023044	T	C	0.06593	0.1083	0.5425	0.02652	T	C	42895
		rs546240	11	30533622	-0.0118734	0.00214585	3.09999e-08	0.619967	T	C	-0.01291	0.0359	0.7191	0.6161	T	C	42895
		rs556107	1	234853059	0.0358479	0.00207937	1.29987e-66	0.523242	T	C	-0.01344	0.03552	0.7051	0.5433	T	C	42895
		rs55637835	1	55466303	-0.018802	0.00323408	6.1e-09	0.120855	T	C	0.00825	0.06222	0.8945	0.09751	T	C	42895
		rs55714927	17	7080316	-0.0321831	0.00264686	5.10035e-34	0.190338	T	C	0.09317	0.04566	0.04132	0.1885	T	C	42895
		rs55831924	8	145031968	0.0182553	0.00217539	4.79954e-17	0.361347	T	C	0.02122	0.03665	0.5626	0.3416	T	C	42895
		rs57754494	1	110241316	0.0264394	0.00351614	5.50047e-14	0.115557	A	G	0.03831	0.05451	0.4821	0.1549	A	G	42895
		rs581080	9	15305378	0.0185579	0.00270151	6.4003e-12	0.818992	C	G	0.02379	0.04535	0.5992	0.8132	C	G	42895
		rs58148580	4	124758773	0.0214934	0.00332019	9.60064e-11	0.10978	T	C	0.003095	0.054	0.9543	0.1155	T	C	42895
		rs5849920	3	69820400	-0.0146084	0.00224287	7.39946e-11	0.363839	G	GT	-0.01602	0.03921	0.6829	0.4231	G	GT	42895
		rs59328596	8	21928227	-0.0210021	0.00292183	6.59933e-13	0.148104	A	G	-0.05919	0.05376	0.2709	0.1334	A	G	42895
		rs6072279	20	39755154	0.0292319	0.00208189	8.69961e-45	0.473669	A	G	-0.01526	0.03447	0.6579	0.4527	A	G	42895
		rs6073958	20	44551855	0.0423193	0.00260555	2.49977e-59	0.198642	C	T	0.03986	0.04314	0.3556	0.197	C	T	42895
		rs6129620	20	39144286	-0.0253099	0.00223276	8.69961e-30	0.338295	A	T	0.03408	0.03779	0.3671	0.3279	A	T	42895
		rs62119267	19	45134682	-0.33464	0.00708026	1e-200	0.022316	C	A	-0.1041	0.1329	0.4338	0.02008	C	A	42895
		rs62122481	2	21216815	0.0841137	0.00214492	1e-200	0.376906	A	C	-0.002522	0.03686	0.9454	0.367	A	C	42895
		rs6426328	1	246891260	0.0122017	0.00207321	4e-09	0.489784	T	G	0.04378	0.03519	0.2134	0.4857	T	G	42895
		rs6475606	9	22081850	-0.017332	0.00207721	7.19946e-17	0.484473	T	C	-0.02154	0.03466	0.5342	0.466	T	C	42895
		rs6560499	9	78730766	-0.0121606	0.00211507	8.99995e-09	0.575961	A	G	0.01891	0.03552	0.5943	0.5769	A	G	42895
		rs6602909	13	114551993	0.021441	0.0022203	4.60045e-22	0.327566	C	T	-0.04628	0.03776	0.2203	0.3519	C	T	42895
		rs6657811	1	109807283	-0.127721	0.00308568	1e-200	0.129938	T	A	0.0352	0.05269	0.504001	0.1194	T	A	42895
		rs6667939	1	198994619	0.0141028	0.00231955	1.2e-09	0.71873	T	C	-0.03487	0.03919	0.3735	0.7064	T	C	42895
		rs6689611	1	109831268	-0.132408	0.00950251	3.90032e-44	0.012374	A	G	0.1776	0.1507	0.2387	0.01083	A	G	42895
		rs67038483	21	33096103	0.0278083	0.0050196	2.99999e-08	0.044994	T	C	-0.01611	0.09083	0.8592	0.05207	T	C	42895
		rs6874202	5	156391628	0.0312135	0.00215543	1.59993e-47	0.634225	C	T	0.00632	0.03667	0.8632	0.6334	C	T	42895
		rs6940814	6	42924932	-0.0199476	0.00210823	2.99985e-21	0.587465	G	A	0.03486	0.03523	0.3224	0.5608	G	A	42895
		rs7012637	8	9173209	0.0200133	0.00209504	1.29987e-21	0.473809	A	G	0.001272	0.03856	0.9737	0.4654	A	G	42895
		rs7108486	11	5677158	-0.0428485	0.00689551	5.19996e-10	0.023722	C	T	-0.1216	0.132	0.3571	0.02101	C	T	42895
		rs71311871	3	58420613	-0.0263353	0.00377144	2.90001e-12	0.08307	G	A	-0.03568	0.0625	0.5681	0.09783	G	A	42895
		rs7249565	19	11302807	0.0145524	0.00208362	2.90001e-12	0.41494	A	G	0.01731	0.03572	0.628001	0.4262	A	G	42895
[truncated: 561 more rows]

## Sheet: Exposure  HDL
Supplementary Dataset S1 Detailed information of the SNPs of HDL used in this MR analysis on EOC
[truncated: 3,866 more rows]

[truncated: 2 more sheets: Exposure  LDL, Exposure  Triglycerides]
